# Supplementary material for: Bringing order to protein disorder through comparative genomics and genetic interactions
Source: Genome Biol. 2011 Feb 16;12(2):R14. doi: 10.1186/gb-2011-12-2-r14 (PMC3188796; doi:10.1186/gb-2011-12-2-r14)
Supplement: Additional file 2 — Functional enrichment. This file contains three tables: a table of GO terms (function, process and component) that are enriched for flexible and constrained disorder, a table of enrichments for domains in regions of constrained disorder and a table of enrichments for domains in regions of non-conserved disorder. [file gb-2011-12-2-r14-S2.XLS]

## Sheet: GO
Table S2 GO enrichment
Constrained Process	Constrained function	Constrained Component	Flexible Process	Flexible function	Flexible component
ribosomal large subunit assembly and maintenance	structural constituent of ribosome	DNA-directed RNA polymerase complex	mitotic sister chromatid segregation	mannosyltransferase activity	condensed nuclear chromosome kinetochore
ribosomal small subunit assembly and maintenance	DNA-directed RNA polymerase activity	nucleolus	cell cycle checkpoint	ferric-chelate reductase activity	condensed chromosome, pericentric region
ribosome export from nucleus	structural molecule activity	small nucleolar ribonucleoprotein complex	regulation of cyclin-dependent protein kinase activity	glyceraldehyde-3-phosphate dehydrogenase (phosphorylating) activity	condensed nuclear chromosome, pericentric region
maturation of 5.8S rRNA	cytoskeletal protein binding	proteasome regulatory particle, base subcomplex	M phase of mitotic cell cycle	protein kinase activity	condensed chromosome
maturation of SSU-rRNA from tricistronic rRNA transcript (SSU-rRNA, 5.8S rRNA, LSU-rRNA)	translation factor activity, nucleic acid binding	actin cytoskeleton	mitotic cell cycle	protein serine/threonine kinase activity	condensed nuclear chromosome
maturation of LSU-rRNA from tricistronic rRNA transcript (SSU-rRNA, 5.8S rRNA, LSU-rRNA)	pyrophosphatase activity	large ribosomal subunit	M phase	glyceraldehyde-3-phosphate dehydrogenase activity	nuclear envelope
maturation of 5.8S rRNA from tricistronic rRNA transcript (SSU-rRNA, 5.8S rRNA, LSU-rRNA)	oxidoreductase activity, acting on CH-OH group of donors	small ribosomal subunit	recombinational repair	cyclin-dependent protein kinase regulator activity	site of polarized growth
maturation of LSU-rRNA	oxidoreductase activity, acting on the CH-OH group of donors, NAD or NADP as acceptor	cytosolic large ribosomal subunit	sister chromatid segregation	oxidoreductase activity, oxidizing metal ions	nuclear chromosome part
glucose catabolic process	hydrolase activity, acting on acid anhydrides	cytosolic ribosome	DNA metabolic process	oxidoreductase activity, oxidizing metal ions, NAD or NADP as acceptor
glycolysis	hydrolase activity, acting on acid anhydrides, in phosphorus-containing anhydrides	cytosolic small ribosomal subunit	DNA replication	transferase activity, transferring glycosyl groups
IMP biosynthetic process	lyase activity	preribosome	DNA repair	transferase activity, transferring hexosyl groups
de novo' IMP biosynthetic process	hydro-lyase activity	nucleolar preribosome	double-strand break repair	phosphotransferase activity, alcohol group as acceptor
rRNA processing	isomerase activity	90S preribosome	protein amino acid phosphorylation	small conjugating protein-specific protease activity
translation	ATPase activity	RNA polymerase complex	protein amino acid glycosylation	GTPase regulator activity
regulation of translational fidelity	nucleoside-triphosphatase activity	box C/D snoRNP complex	protein amino acid N-linked glycosylation
protein folding	vitamin binding	small subunit processome	protein amino acid lipidation
de novo' protein folding	rRNA binding	ribosomal subunit	GPI anchor metabolic process
cotranslational protein targeting to membrane	RNA polymerase activity	cytosolic part	GPI anchor biosynthetic process
SRP-dependent cotranslational protein targeting to membrane, translocation	unfolded protein binding	nucleolar part	response to DNA damage stimulus
aromatic compound metabolic process		nuclear DNA-directed RNA polymerase complex	cell cycle
nicotinamide metabolic process			spindle organization and biogenesis
serine family amino acid metabolic process			mitotic spindle organization and biogenesis
aromatic amino acid family metabolic process			chromosome segregation
nucleoside monophosphate metabolic process			mitotic sister chromatid cohesion
nucleoside monophosphate biosynthetic process			mitosis
purine nucleoside monophosphate metabolic process			pseudohyphal growth
purine nucleoside monophosphate biosynthetic process			cell surface receptor linked signal transduction
ribonucleoside monophosphate biosynthetic process			regulation of mitotic cell cycle
ribonucleoside monophosphate metabolic process			regulation of cell size
purine ribonucleoside monophosphate metabolic process			glycoprotein metabolic process
purine ribonucleoside monophosphate biosynthetic process			glycoprotein biosynthetic process
rRNA metabolic process			regulation of signal transduction
hexose metabolic process			cell growth
hexose catabolic process			cell cycle process
ribonucleoprotein complex biogenesis and assembly			cell cycle phase
protein-RNA complex assembly			regulation of conjugation with cellular fusion
maturation of SSU-rRNA			lipoprotein metabolic process
ribosome localization			lipoprotein biosynthetic process
establishment of ribosome localization			biopolymer glycosylation
protein refolding			regulation of kinase activity
ribosome biogenesis and assembly			regulation of protein kinase activity
ribosome assembly			phosphoinositide biosynthetic process
ribosomal subunit assembly			regulation of Ras protein signal transduction
ribosomal large subunit biogenesis and assembly			regulation of conjugation
ribosomal small subunit biogenesis and assembly			regulation of small GTPase mediated signal transduction
purine salvage			regulation of transferase activity
IMP metabolic process			regulation of cell cycle
alcohol biosynthetic process
monosaccharide catabolic process
organelle localization
establishment of organelle localization
macromolecular complex assembly

## Sheet: Domain - Constrained disorder
Table S3 Domain enrichment in constrained disorder
Domain ID	Domain Name	nb.genes.mapped	nb.instances	% constrained	% flexible	adjusted pvalue
IPR003959	AAA ATPase, core	16	20	0.640187	0.123832	0.000255011
IPR008991	Translation protein SH3-like	8	8	0.625455	0.0472727	0.0118405
IPR008950	GroEL-like chaperone, ATPase	9	9	0.564444	0.0622222	0.0118405
IPR007087	Zinc finger, C2H2-type	7	9	0.344444	0.0333333	0.0699694
IPR013126	Heat shock protein 70	12	12	0.517647	0.188235	0.24352
IPR008250	E1-E2 ATPase-associated region	7	7	0.408537	0.152439	0.252162
IPR006068	ATPase, P-type cation-transporter, C-terminal	5	5	0.23913	0.0434783	0.252162
IPR002423	Chaperonin Cpn60/TCP-1	4	4	0.447368	0.0263158	0.257479
IPR000420	Yeast PIR protein repeat	5	25	0.728889	0.142222	0.328671
IPR009001	Translation elongation factor EF1A/initiation factor IF2gamma, C-terminal	5	5	0.58	0.12	0.332351
IPR009022	Elongation factor G, III and V	6	12	0.246154	0.0846154	0.360087
IPR011332	Ribosomal protein, zinc-binding	2	2	1	0	0.476238
IPR008280	Tubulin/FtsZ, C-terminal	2	2	1	0	0.476238
IPR000358	Ribonucleotide reductase	2	2	0.8	0	0.476238
IPR002933	Peptidase M20	2	2	0.75	0	0.476238
IPR011650	Peptidase M20, dimerisation	2	4	0.75	0	0.476238
IPR004038	Ribosomal protein L7Ae/L30e/S12e/Gadd45	3	3	0.544444	0.0777778	0.476238
IPR006076	FAD dependent oxidoreductase	2	2	0.5	0	0.476238
IPR011616	bZIP transcription factor, bZIP-1	8	8	0.459839	0.240964	0.476238
IPR012580	NUC153	2	2	0.380952	0	0.476238
IPR002379	ATPase, F0/V0 complex, subunit C	2	4	0.375	0	0.476238
IPR016189	Translation initiation factor IF2/IF5, N-terminal	2	2	0.375	0	0.476238
IPR000630	Ribosomal protein S8	2	2	0.333333	0	0.476238
IPR001975	Ribosomal protein L40e	2	2	0.307692	0	0.476238
IPR000462	CDP-alcohol phosphatidyltransferase	2	2	0.277778	0	0.476238
IPR002670	Ribosomal protein L18ae	2	2	0.25	0	0.476238
IPR001854	Ribosomal protein L29	2	2	0.530303	0.0151515	0.569113
IPR001092	Basic helix-loop-helix dimerisation region bHLH	5	5	0.394231	0.254808	0.572168
IPR016180	Ribosomal protein L10e/L16	2	2	0.618182	0.0545455	0.62368
IPR003124	Actin-binding WH2	2	3	0.915254	0.0847458	0.635841
IPR000218	Ribosomal protein L14b/L23e	2	2	0.833333	0.0833333	0.635841
IPR000196	Ribosomal protein L19/L19e	2	2	0.770833	0.0625	0.635841
IPR001662	Translation elongation factor EF1B, gamma chain, conserved	2	4	0.666667	0.0606061	0.635841
IPR012678	Ribosomal protein L23/L15e, core	4	4	0.631902	0.0797546	0.635841
IPR011598	Helix-loop-helix DNA-binding	8	12	0.43797	0.306391	0.635841
IPR009057	Homeodomain-like	22	30	0.315686	0.254902	0.635841
IPR001406	tRNA pseudouridine synthase	2	8	0.263158	0.0526316	0.635841
IPR002136	Ribosomal protein L4/L1e	3	3	0.72327	0.0503145	0.64859
IPR011053	Single hybrid motif	8	8	0.475904	0.313253	0.69092
IPR000054	Ribosomal protein L31e	2	2	0.571429	0.0952381	0.722504
IPR000910	High mobility group box, HMG1/HMG2	4	10	0.390625	0.1625	0.722504
IPR009071	High mobility group box, HMG	7	9	0.369932	0.241554	0.722504
IPR002939	Chaperone DnaJ, C-terminal	4	4	0.265306	0.132653	0.722504
IPR002202	Hydroxymethylglutaryl-CoA reductase, class I/II, catalytic	2	4	0.237113	0.0412371	0.723771
IPR012348	Ribonucleotide reductase-related	2	2	0.772727	0.136364	0.737747
IPR000330	SNF2-related	14	15	0.308036	0.267857	0.755862
IPR001356	Homeobox	2	2	0.636364	0.151515	0.766253
IPR001083	Copper fist DNA-binding	3	9	0.528302	0.188679	0.766253
IPR013088	Zinc finger, NHR/GATA-type	5	5	0.486339	0.262295	0.766253
IPR013816	ATP-grasp fold, subdomain 2	3	3	0.357143	0.142857	0.766253
IPR000994	Peptidase M24, catalytic core	6	15	0.347826	0.15528	0.766253
IPR016142	Citrate synthase-like, large alpha subdomain	2	2	0.588235	0.117647	0.768566
IPR000701	Succinate dehydrogenase, cytochrome b subunit	2	2	0.666667	0.166667	0.774138
IPR000308	14-3-3 protein	2	4	0.515152	0.131313	0.774138
IPR010979	Ribosomal protein S13-like, H2TH	3	3	0.361702	0.191489	0.774138
IPR000571	Zinc finger, CCCH-type	3	7	0.277778	0.0925926	0.774138
IPR002100	Transcription factor, MADS-box	4	7	0.585106	0.234043	0.774369
IPR002208	SecY protein	2	2	0.547619	0.142857	0.774369
IPR012961	DSH, C-terminal	2	2	0.538462	0.128205	0.778874
IPR002305	Aminoacyl-tRNA synthetase, class Ib	3	3	0.428571	0.183673	0.803844
IPR000911	Ribosomal protein L11	3	6	0.6625	0.125	0.820476
IPR000089	Biotin/lipoyl attachment	4	4	0.583333	0.208333	0.820476
IPR002222	Ribosomal protein S19/S15	2	2	0.531915	0.0638298	0.832225
IPR003903	Ubiquitin interacting motif	5	9	0.582278	0.386076	0.837476
IPR005479	Carbamoyl phosphate synthetase, large subunit, ATP-binding	2	2	0.357143	0.107143	0.837476
IPR001865	Ribosomal protein S2	3	4	0.448718	0.230769	0.854464
IPR007034	Protein of unknown function DUF663	2	2	0.448276	0.137931	0.861123
IPR000577	Carbohydrate kinase, FGGY	2	5	0.244898	0.0816327	0.861123
IPR015891	Cyclophilin-like	7	7	0.403846	0.269231	0.86546
IPR001171	ERG4/ERG24 ergosterol biosynthesis protein	2	2	0.341463	0.121951	0.86546
IPR000961	Protein kinase, C-terminal	7	7	0.408046	0.310345	0.880523
IPR001093	IMP dehydrogenase/GMP reductase	2	2	0.55814	0.186047	0.893941
IPR004088	K Homology, type 1	4	10	0.272727	0.230303	0.910933
IPR007863	Peptidase M16, C-terminal	4	5	0.262069	0.2	0.923004
IPR001078	Catalytic domain of components of various dehydrogenase complexes	2	2	0.592593	0.185185	0.925648
IPR002133	S-adenosylmethionine synthetase	2	6	0.388889	0.111111	0.925648
IPR015195	SLIDE	2	2	0.492063	0.190476	0.964455
IPR000754	Ribosomal protein S9	1	1	1	0	1
IPR005475	Transketolase, central region	1	1	1	0	1
IPR002912	Amino acid-binding ACT	1	1	1	0	1
IPR008909	DALR anticodon binding	1	1	1	0	1
IPR001684	Ribosomal protein L27	1	1	1	0	1
IPR000077	Ribosomal protein L39e	1	1	0.923077	0	1
IPR007146	Small-subunit processome, Utp3	1	1	0.921569	0.0392157	1
IPR007869	Homing endonuclease	1	1	0.888889	0.0740741	1
IPR004160	Translation elongation factor EFTu/EF1A, C-terminal	1	1	0.869565	0	1
IPR016072	SKP1 component, dimerisation	1	1	0.857143	0	1
IPR002171	Ribosomal protein L2	1	2	0.846154	0.115385	1
IPR002687	Pre-mRNA processing ribonucleoprotein, binding region	1	1	0.842105	0	1
IPR012284	Fibritin/6-phosphogluconate dehydrogenase, C-terminal extension	1	1	0.833333	0.0833333	1
IPR000453	Chorismate synthase	1	2	0.818182	0	1
IPR014038	Translation elongation factor EF1B, beta and delta chains, guanine nucleotide exchange	1	2	0.769231	0	1
IPR000988	Ribosomal protein L24e	1	2	0.769231	0.0769231	1
IPR014717	Translation elongation factor EF1B/ribosomal protein S6	1	1	0.75	0.0625	1
IPR000866	Alkyl hydroperoxide reductase/ Thiol specific antioxidant/ Mal allergen	1	1	0.75	0	1
IPR004033	UbiE/COQ5 methyltransferase	1	1	0.75	0.1875	1
IPR013912	Adenylate cyclase-associated CAP, C-terminal	1	2	0.75	0	1
IPR014731	Electron transfer flavoprotein, alpha subunit, C-terminal	1	1	0.75	0	1
IPR011515	Shugoshin, C-terminal	1	1	0.740741	0.259259	1
IPR016098	Cyclase-associated protein CAP/septum formation inhibitor MinC, C-terminal	1	1	0.733333	0	1
IPR000292	Formate/nitrite transporter	1	1	0.730769	0.115385	1
IPR002715	Nascent polypeptide-associated complex NAC	1	1	0.714286	0.142857	1
IPR002550	Protein of unknown function DUF21	1	1	0.708333	0.104167	1
IPR002735	Translation initiation factor IF2/IF5	1	1	0.692308	0	1
IPR008921	DNA polymerase III clamp loader subunit, C-terminal	1	1	0.6875	0.09375	1
IPR012960	DKCLD	1	1	0.684211	0	1
IPR012591	PRO8NT	1	1	0.682927	0.097561	1
IPR001576	Phosphoglycerate kinase	1	1	0.666667	0.125	1
IPR001141	Ribosomal protein L27e	1	1	0.666667	0.0606061	1
IPR014723	Ribosomal protein L24, SH3-like	1	1	0.666667	0.1	1
IPR001518	Argininosuccinate synthase	1	1	0.666667	0	1
IPR016009	tRNA (guanine-N1-)-methyltransferase	1	1	0.666667	0	1
IPR001107	Band 7 protein	1	1	0.657143	0.0285714	1
IPR013021	Myo-inositol-1-phosphate synthase, GAPDH-like	1	1	0.642857	0.0714286	1
IPR014813	GNL3L/Grn1 putative GTPase	1	1	0.635135	0.310811	1
IPR001289	CCAAT-binding transcription factor, subunit B	1	1	0.631579	0.0350877	1
IPR008831	SOH1	1	1	0.625	0.125	1
IPR011072	HR1 rho-binding repeat	1	1	0.621622	0.27027	1
IPR012541	DBP10CT	1	1	0.62069	0.241379	1
IPR009069	MTCP1	1	3	0.617647	0.205882	1
IPR006958	Mak16 protein	1	1	0.617284	0.111111	1
IPR000114	Ribosomal protein L16	1	1	0.615385	0.115385	1
IPR011607	MGS-like	1	1	0.615385	0	1
IPR008610	Eukaryotic rRNA processing	1	1	0.608696	0.273913	1
IPR001017	Dehydrogenase, E1 component	1	1	0.6	0.0666667	1
IPR005117	Nitrite/sulphite reductase, hemoprotein beta-component, ferrodoxin-like	1	4	0.6	0	1
IPR003166	Transcription factor TFIIE beta subunit, core	1	1	0.6	0.2	1
IPR009019	K Homology, prokaryotic type	1	1	0.6	0	1
IPR013194	Histone deacetylase interacting	1	1	0.596154	0.0384615	1
IPR013566	EF hand associated, type-1	1	1	0.590909	0.181818	1
IPR002677	Ribosomal protein L32p	1	1	0.590909	0.136364	1
IPR000941	Enolase	1	2	0.588235	0.235294	1
IPR015194	Nucleosome remodelling ATPase ISWI, HAND	2	4	0.584362	0.320988	1
IPR007533	Cytochrome c oxidase assembly protein CtaG/Cox11	1	1	0.583333	0.166667	1
IPR015795	Pyruvate kinase, C-terminal-like	2	2	0.580645	0.258065	1
IPR002489	Glutamate synthase, alpha subunit, C-terminal	1	3	0.571429	0.428571	1
IPR013155	Valyl/Leucyl/Isoleucyl-tRNA synthetase, class I, anticodon-binding	1	1	0.571429	0.238095	1
IPR003958	Transcription factor CBF/NF-Y/archaeal histone	1	1	0.5625	0.1875	1
IPR015794	Pyruvate kinase, alpha/beta	1	2	0.5625	0.25	1
IPR011425	RNA polymerase II transcription mediator	1	1	0.555556	0.25	1
IPR007642	RNA polymerase Rpb2, domain 2	1	1	0.551724	0.0689655	1
IPR002318	Alanyl-tRNA synthetase, class IIc	1	1	0.55	0.25	1
IPR013632	Rad51, C-terminal	1	1	0.545455	0	1
IPR002004	Polyadenylate-binding protein/Hyperplastic disc protein	1	1	0.54386	0.245614	1
IPR000637	HMG-I and HMG-Y, DNA-binding	4	6	0.538462	0.346154	1
IPR007638	Glutaminyl-tRNA synthetase, class Ic, non-specific RNA-binding region part 2	1	1	0.536232	0.362319	1
IPR004125	Signal recognition particle, SRP54 subunit, M-domain	1	1	0.534483	0.258621	1
IPR006984	Protein of unknown function DUF652	1	1	0.533333	0	1
IPR002198	Short-chain dehydrogenase/reductase SDR	1	2	0.533333	0.133333	1
IPR012919	Sad1/UNC-like, C-terminal	1	1	0.533333	0.2	1
IPR011010	DNA breaking-rejoining enzyme, catalytic core	1	1	0.52968	0.255708	1
IPR008381	ACN9	1	1	0.529412	0.264706	1
IPR013759	DNA topoisomerase, type IIA, subunit B or N-terminal, alpha-beta	1	1	0.529412	0.147059	1
IPR011234	Fumarylacetoacetase, C-terminal-related	1	1	0.529412	0.176471	1
IPR013953	FACT complex subunit Spt16p/Cdc68p	1	1	0.528302	0.226415	1
IPR006880	PAPA-1-like conserved region	1	1	0.527778	0.416667	1
IPR005631	Protein of unknown function DUF339	1	3	0.521739	0.217391	1
IPR009604	Ataxin-2, N-terminal	1	1	0.519231	0.278846	1
IPR001766	Fork head transcription factor	2	2	0.518519	0.296296	1
IPR013956	E3 ubiquitin ligase, BRE1	1	1	0.510417	0.489583	1
IPR013930	RNA polymerase II-associated protein 1, N-terminal	1	1	0.510204	0.489796	1
IPR001544	Aminotransferase, class IV	2	4	0.507463	0.328358	1
IPR008179	Phosphoribosyl-ATP pyrophosphohydrolase	1	1	0.5	0.3125	1
IPR001567	Peptidase M3A and M3B, thimet/oligopeptidase F	1	1	0.5	0.166667	1
IPR016164	FAD-linked oxidase-like, C-terminal	2	2	0.5	0.5	1
IPR001313	Pumilio RNA-binding region	1	4	0.5	0	1
IPR006828	5-AMP-activated protein kinase, beta subunit, complex-interacting region	2	2	0.5	0.310127	1
IPR015415	Vps4 oligomerisation, C-terminal	1	1	0.5	0	1
IPR010918	AIR synthase related protein, C-terminal	2	5	0.5	0.138889	1
IPR001848	Ribosomal protein S10	1	1	0.5	0	1
IPR003204	Cytochrome c oxidase, subunit Va	1	1	0.5	0.25	1
IPR012675	Beta-grasp fold, ferredoxin-type	1	1	0.5	0.25	1
IPR011419	ATP12 ATPase	1	1	0.5	0.222222	1
IPR001085	Glycine hydroxymethyltransferase	1	1	0.5	0	1
IPR005824	KOW	1	1	0.5	0	1
IPR001611	Leucine-rich repeat	1	2	0.5	0	1
IPR008336	DNA topoisomerase I, DNA binding, eukaryotic-type	1	1	0.5	0.232143	1
IPR005822	Ribosomal protein L13	1	3	0.5	0	1
IPR009083	Transcription factor IIA, helical	1	1	0.5	0.142857	1
IPR011498	Kelch repeat type 2	1	1	0.5	0	1
IPR008147	Glutamine synthetase, beta-Grasp	1	1	0.5	0	1
IPR001202	WW/Rsp5/WWP	6	15	0.492806	0.208633	1
IPR010569	Myotubularin-related	1	1	0.492537	0.19403	1
IPR012989	SEP	1	1	0.489796	0.326531	1
IPR005100	Supt5 repeat	1	2	0.486486	0.27027	1
IPR015945	Arginyl-tRNA synthetase, class Ic, core	1	1	0.484848	0.0606061	1
IPR005606	Sec20	1	1	0.482759	0.37931	1
IPR000793	ATPase, F1/V1/A1 complex, alpha/beta subunit, C-terminal	3	5	0.48	0.08	1
IPR008278	4&apos;-phosphopantetheinyl transferase	1	2	0.48	0.12	1
IPR012439	Protein of unknown function DUF1640	1	1	0.476744	0.337209	1
IPR013725	DNA replication factor RFC1, C-terminal	1	1	0.474576	0.101695	1
IPR015360	XPC-binding domain	1	1	0.472222	0.527778	1
IPR009668	RNA polymerase I associated factor, A49-like	1	1	0.467249	0.296943	1
IPR009051	Alpha-helical ferredoxin	2	2	0.466667	0.355556	1
IPR013243	SCA7	1	1	0.466667	0.166667	1
IPR007651	Lipin, N-terminal conserved region	1	1	0.466667	0.3	1
IPR006709	Small-subunit processome, Utp14	1	1	0.463526	0.468085	1
IPR004161	Translation elongation factor EFTu/EF1A, domain 2	1	1	0.458333	0.0416667	1
IPR007120	DNA-directed RNA polymerase, subunit 2, domain 6	1	1	0.458333	0.104167	1
IPR012953	BOP1, N-terminal	1	1	0.455357	0.133929	1
IPR013720	LisH dimerisation motif, subgroup	1	1	0.454545	0.0909091	1
IPR016167	FAD-binding, type 2, subdomain 1	1	1	0.454545	0.272727	1
IPR007206	Protein of unknown function DUF384	1	1	0.454545	0.454545	1
IPR007727	Spo12	1	1	0.454545	0.0909091	1
IPR001478	PDZ/DHR/GLGF	1	3	0.454545	0.327273	1
IPR012955	CASP, C-terminal	1	1	0.451777	0.51269	1
IPR003195	Transcription initiation factor IID, 18 kDa subunit	2	2	0.45	0.3	1
IPR001995	Peptidase A2A, retrovirus, catalytic	1	1	0.45	0.15	1
IPR003789	GatB/Yqey	1	2	0.445946	0.256757	1
IPR009068	S15/NS1, RNA-binding	1	1	0.444444	0	1
IPR002792	Deoxyribonuclease/rho motif-related TRAM	1	1	0.444444	0.333333	1
IPR013734	Nrm1	1	1	0.44	0.12	1
IPR011262	DNA-directed RNA polymerase, insert	1	1	0.44	0.2	1
IPR007716	NPL4, zinc-binding putative	1	1	0.435897	0.166667	1
IPR007823	Methyltransferase-related	1	1	0.434783	0.119565	1
IPR000023	Phosphofructokinase	2	6	0.429825	0.394737	1
IPR001636	SAICAR synthetase	1	1	0.428571	0.142857	1
IPR001912	Ribosomal protein S4	1	1	0.428571	0	1
IPR004043	LCCL	1	1	0.428571	0.238095	1
IPR001295	Dihydroorotate dehydrogenase, core	1	1	0.428571	0	1
IPR004859	Putative 5-3 exonuclease	2	2	0.42735	0.213675	1
IPR000861	HR1-like rho-binding repeat	1	2	0.425532	0.393617	1
IPR013875	Mitochondrial import protein Pam17	1	1	0.425532	0.382979	1
IPR005571	RNA polymerase, Rpb5, N-terminal	1	1	0.425	0.075	1
IPR010935	SMCs flexible hinge	4	8	0.424658	0.476712	1
IPR000297	Peptidyl-prolyl cis-trans isomerase, PpiC-type	1	1	0.423077	0.173077	1
IPR001227	Acyl transferase region	1	1	0.423077	0.0769231	1
IPR001349	Cytochrome c oxidase, subunit VIa	1	1	0.422222	0.377778	1
IPR007009	SHQ1 protein	1	1	0.421053	0.447368	1
IPR007519	Bul1, N-terminal	3	3	0.420561	0.295327	1
IPR003034	DNA-binding SAP	3	3	0.42029	0.217391	1
IPR012592	PROCN	1	1	0.42029	0.115942	1
IPR015931	Aconitase/3-isopropylmalate dehydratase large subunit, alpha/beta/alpha, subdomains 1 and 3	3	6	0.419753	0.320988	1
IPR000086	NUDIX hydrolase, core	1	2	0.416667	0.375	1
IPR000022	Carboxyl transferase	1	1	0.416667	0.277778	1
IPR000109	TGF-beta receptor, type I/II extracellular region	1	1	0.413793	0.103448	1
IPR014810	Fcf2 pre-rRNA processing	1	1	0.413793	0.293103	1
IPR007900	Transcription initiation factor TFIID component TAF4	1	1	0.413408	0.351955	1
IPR007699	SGS	1	1	0.412698	0.190476	1
IPR008631	Glycogen synthase	2	2	0.412621	0.184466	1
IPR008162	Inorganic pyrophosphatase	2	4	0.412281	0.429825	1
IPR008932	Ribosomal protein L7/L12, oligomerisation	1	1	0.410256	0.102564	1
IPR010990	Transcription elongation factor, TFIIS/elongin A/CRSP70, N-terminal	1	1	0.409836	0.229508	1
IPR013506	DNA topoisomerase, type IIA, subunit B, region 2	1	1	0.409091	0.181818	1
IPR004835	Fungal chitin synthase	1	1	0.408451	0.253521	1
IPR013970	Replication factor A protein 3	1	1	0.408163	0.204082	1
IPR005556	SUN	3	3	0.407942	0.227437	1
IPR005343	Protein of unknown function UPF0120	1	1	0.407407	0.203704	1
IPR000095	PAK-box/P21-Rho-binding	3	3	0.406897	0.275862	1
IPR000511	Cytochrome c and c1 haem-lyase	2	2	0.405063	0.455696	1
IPR000642	Peptidase M41	2	2	0.404762	0.261905	1
IPR013719	Region of unknown function DUF1747, eukaryote	2	2	0.401361	0.37415	1
IPR009072	Histone-fold	17	23	0.401154	0.316017	1
IPR016174	Transmembrane di-haem cytochrome	1	1	0.4	0.3	1
IPR012001	Thiamine pyrophosphate enzyme, N-terminal TPP binding region	1	1	0.4	0.2	1
IPR005145	SUA5	1	1	0.4	0.4	1
IPR001473	Clathrin, heavy chain, propeller, N-terminal	1	6	0.4	0.133333	1
IPR015413	Aminoacyl-tRNA synthetase, class I (M)	2	2	0.4	0.3	1
IPR009078	Ferritin/ribonucleotide reductase-like	3	3	0.4	0.5	1
IPR007901	MoeZ/MoeB	1	1	0.4	0	1
IPR011059	Metal-dependent hydrolase, composite	1	1	0.4	0	1
IPR006716	ERG2 and sigma1 receptor-like	1	1	0.4	0	1
IPR005141	eRF1 domain 2	1	1	0.4	0.48	1
IPR009056	Cytochrome c, monohaem	1	1	0.4	0	1
IPR001401	Dynamin, GTPase region	1	1	0.4	0.1	1
IPR004123	mRNA splicing factor, thioredoxin-like U5 snRNP	1	1	0.4	0	1
IPR009449	GDPGTP exchange factor Sec2p	1	1	0.394958	0.596639	1
IPR010989	t-SNARE	3	3	0.39418	0.462963	1
IPR002056	Protein import receptor MAS20	1	1	0.393939	0.424242	1
IPR001499	Fungal pheromone STE3 GPCR	1	1	0.392857	0.392857	1
IPR004192	Ubiquinol cytochrome reductase transmembrane region	1	2	0.387097	0.387097	1
IPR001208	MCM	1	1	0.385965	0.333333	1
IPR001381	Dehydroquinase class I	1	1	0.384615	0.307692	1
IPR012294	Transcription factor TFIID, C-terminal/DNA glycosylase, N-terminal	2	3	0.384615	0.0769231	1
IPR004203	Cytochrome c oxidase subunit IV	2	2	0.383929	0.196429	1
IPR001040	Eukaryotic translation initiation factor 4E (eIF-4E)	1	1	0.383562	0.424658	1
IPR001609	Myosin head, motor region	2	2	0.383399	0.316206	1
IPR013027	FAD-dependent pyridine nucleotide-disulphide oxidoreductase	3	3	0.382979	0.12766	1
IPR008918	Helix-hairpin-helix motif, class 2	2	2	0.38	0.18	1
IPR002048	Calcium-binding EF-hand	1	2	0.37931	0.206897	1
IPR015425	Actin-binding FH2	2	4	0.379104	0.352239	1
IPR014978	QLQ	1	1	0.378378	0.621622	1
IPR015280	Rap1, DNA-binding	1	1	0.375839	0.308725	1
IPR000432	DNA mismatch repair protein MutS, C-terminal	3	3	0.375	0.4375	1
IPR000257	Uroporphyrinogen decarboxylase (URO-D)	1	1	0.375	0	1
IPR010591	ATP11	1	1	0.375	0.375	1
IPR003495	Cobalamin (vitamin B12) biosynthesis CobW-like	1	1	0.375	0.25	1
IPR000697	EVH1	1	1	0.375	0.375	1
IPR007520	Bul1, C-terminal	2	2	0.373391	0.351931	1
IPR001048	Aspartate/glutamate/uridylate kinase	3	5	0.373134	0.208955	1
IPR008273	Cellular retinaldehyde-binding/triple function, N-terminal	2	2	0.372881	0.440678	1
IPR001650	DNA/RNA helicase, C-terminal	3	3	0.372093	0.209302	1
IPR013743	Nap binding NBP1, fungi	2	2	0.372043	0.369892	1
IPR002130	Peptidyl-prolyl cis-trans isomerase, cyclophilin-type	3	6	0.371795	0.25641	1
IPR014730	Electron transfer flavoprotein, alpha/beta-subunit, N-terminal	1	1	0.37037	0.481481	1
IPR013826	DNA topoisomerase, type IA, central region, subdomain 3	1	1	0.369565	0.217391	1
IPR012476	GLE1-like	1	1	0.368421	0.378947	1
IPR014842	Transcription factor AFT	2	2	0.367816	0.316092	1
IPR007204	ARP2/3 complex, 21 kDa p21-Arc subunit	1	1	0.365854	0.268293	1
IPR008696	NAF1	1	1	0.363636	0.272727	1
IPR007276	Nop14-like protein	1	1	0.363118	0.45057	1
IPR011546	Peptidase M41, FtsH extracellular	2	2	0.361111	0.324074	1
IPR013093	ATPase AAA-2	2	2	0.36	0.33	1
IPR006134	DNA-directed DNA polymerase, family B, conserved region	4	4	0.359788	0.238095	1
IPR013497	DNA topoisomerase, type IA, central	1	1	0.358209	0.268657	1
IPR016025	Clathrin, heavy chain, linker and propeller	1	1	0.357143	0.142857	1
IPR007109	Brix	2	2	0.357143	0.154762	1
IPR007517	Rad50 zinc hook	1	1	0.357143	0.642857	1
IPR003152	PIK-related kinase, FATC	4	4	0.354839	0.258065	1
IPR010678	Protein of unknown function DUF1253	1	1	0.354839	0.236559	1
IPR016141	Citrate synthase-like, core	2	2	0.354839	0.129032	1
IPR007251	Low affinity iron permease	1	1	0.35	0.407143	1
IPR013724	Spa2 homology (SHD) of GIT	1	1	0.346154	0.230769	1
IPR000672	Tetrahydrofolate dehydrogenase/cyclohydrolase	1	2	0.344828	0.103448	1
IPR006011	Syntaxin, N-terminal	3	3	0.344262	0.516393	1
IPR000361	HesB/YadR/YfhF-like	2	6	0.342857	0.371429	1
IPR000593	RasGAP protein, C-terminal	1	1	0.342466	0.342466	1
IPR001030	Aconitase/3-isopropylmalate dehydratase large subunit, alpha/beta/alpha	4	7	0.339623	0.446541	1
IPR012971	NGP1, N-terminal	1	1	0.339286	0.383929	1
IPR016146	Calponin-homology	4	10	0.339223	0.275618	1
IPR013992	Adenylate cyclase-associated CAP, N-terminal	1	2	0.338384	0.5	1
IPR013730	rRNA processing	1	1	0.338235	0.551471	1
IPR000235	Ribosomal protein S7	2	2	0.337349	0.409639	1
IPR009723	Ribonuclease P/MRP, POP1	1	1	0.337349	0.475904	1
IPR007590	Protein of unknown function DUF572	1	1	0.336788	0.595855	1
IPR012420	CBP4	1	1	0.336283	0.362832	1
IPR010978	tRNA-binding arm	3	3	0.335714	0.492857	1
IPR016175	Cytochrome b/b6	1	1	0.333333	0.2	1
IPR010666	Zinc finger, GRF-type	1	1	0.333333	0.380952	1
IPR006075	GatB N-terminal region	1	1	0.333333	0	1
IPR009081	Acyl carrier protein-like	2	2	0.333333	0.4	1
IPR013328	Dehydrogenase, multihelical	2	2	0.333333	0.5	1
IPR002132	Ribosomal protein L5	1	1	0.333333	0.208333	1
IPR000711	ATPase, F1 complex, OSCP/delta subunit	1	1	0.333333	0	1
IPR004853	Protein of unknown function DUF250	1	1	0.333333	0	1
IPR007941	Protein of unknown function DUF726	1	1	0.333333	0.444444	1
IPR000362	Fumarate lyase	1	1	0.333333	0	1
IPR009025	DNA-directed RNA polymerase, RBP11-like	4	4	0.333333	0.298851	1
IPR004095	TGS	1	1	0.333333	0.333333	1
IPR012676	TGS-like	1	1	0.333333	0.333333	1
IPR010329	3-hydroxyanthranilic acid dioxygenase	1	1	0.333333	0.333333	1
IPR002539	MaoC-like dehydratase	2	2	0.333333	0.190476	1
IPR008040	Hydantoinaseoxoprolinase, N-terminal	1	1	0.333333	0	1
IPR002906	Ribosomal protein S27a	1	1	0.333333	0	1
IPR001925	Porin, eukaryotic type	1	1	0.333333	0	1
IPR007209	Possible metal-binding region in RNase L inhibitor, RLI	1	1	0.333333	0	1
IPR001164	Arf GTPase activating protein	6	12	0.331858	0.336283	1
IPR011687	P60-like	1	1	0.32973	0.424324	1
IPR013182	Protein of unknown function DUF1720	2	4	0.325373	0.519403	1
IPR009010	Aspartate decarboxylase-like fold	3	5	0.325	0.3	1
IPR000992	Stress-induced protein SRP1/TIP1	5	5	0.32459	0.0819672	1
IPR010481	CDC24 calponin	1	1	0.324324	0.135135	1
IPR001138	Fungal transcriptional regulatory protein, N-terminal	53	98	0.32068	0.336544	1
IPR007502	Helicase-associated region	5	5	0.320611	0.419847	1
IPR003197	Cytochrome bd ubiquinol oxidase, 14 kDa subunit	1	1	0.32	0.16	1
IPR013763	Cyclin-related	2	4	0.32	0.18	1
IPR007207	Not CCR4-Not complex component, N-terminal	2	2	0.319728	0.295918	1
IPR003338	AAA ATPase VAT, N-terminal	2	2	0.318182	0.318182	1
IPR002836	DNA-binding TFAR19-related protein	1	1	0.318182	0.477273	1
IPR000648	Oxysterol-binding protein	5	5	0.317797	0.372881	1
IPR000924	Glutamyl/glutaminyl-tRNA synthetase, class Ic	1	2	0.317073	0.0731707	1
IPR007644	RNA polymerase, beta subunit, protrusion	1	1	0.314815	0.185185	1
IPR008254	Flavodoxin/nitric oxide synthase	1	1	0.314286	0.114286	1
IPR013870	Ribosomal protein L37, mitochondrial	1	1	0.313433	0.597015	1
IPR011430	Down-regulated in metastasis	1	1	0.3125	0.375	1
IPR010314	E3 ubiquitin ligase, region of unknown function DUF913	1	1	0.3125	0.4375	1
IPR006114	6-phosphogluconate dehydrogenase, C-terminal	1	1	0.3125	0.5625	1
IPR010509	ABC transporter, N-terminal	2	2	0.3125	0.4375	1
IPR003386	Lecithin:cholesterol acyltransferase	1	1	0.3125	0	1
IPR000398	Thymidylate synthase, C-terminal	1	3	0.3125	0.4375	1
IPR007151	Mpp10 protein	1	1	0.311377	0.467066	1
IPR004327	Phosphotyrosyl phosphatase activator, PTPA	1	1	0.310345	0.310345	1
IPR013268	U3 snoRNA associated	1	1	0.31	0.6	1
IPR007304	TAP42-like protein	1	1	0.309091	0.509091	1
IPR000048	IQ calmodulin-binding region	1	3	0.307692	0.153846	1
IPR001425	Rhodopsin, bacterial	1	1	0.307692	0.230769	1
IPR013886	PI31 proteasome regulator	1	1	0.307692	0.430769	1
IPR013586	26S proteasome regulatory subunit, C-terminal	1	1	0.307692	0.480769	1
IPR007992	CybS	1	1	0.307692	0.384615	1
IPR004167	E3 binding	2	5	0.306452	0.306452	1
IPR010714	Coatomer, alpha subunit, C-terminal	1	1	0.304965	0.397163	1
IPR004680	Divalent ion symporter	3	3	0.304878	0.317073	1
IPR000467	D111/G-patch	3	3	0.303279	0.286885	1
IPR014802	GET complex, subunit GET2	1	1	0.30303	0.581818	1
IPR013907	Sds3-like	1	1	0.3	0	1
IPR005148	Arginyl tRNA synthetase, class Ic, N-terminal	1	3	0.3	0.6	1
IPR002853	Transcription factor TFIIE, alpha subunit	1	1	0.3	0.42	1
IPR011704	ATPase associated with various cellular activities, AAA-5	1	7	0.3	0	1
IPR009008	Valyl/Leucyl/Isoleucyl-tRNA synthetase, class Ia, editing	1	1	0.3	0.3	1
IPR013261	Mitochondrial import inner membrane translocase, subunit Tim21	1	1	0.297872	0.212766	1
IPR013256	Chromatin SPT2	1	1	0.297297	0.396396	1
IPR011665	Brf1-like TBP-binding	1	1	0.296296	0.281481	1
IPR000380	DNA topoisomerase, type IA, core	1	1	0.296296	0.222222	1
IPR014816	tRNA methyltransferase complex GCD14 subunit	1	1	0.295918	0.387755	1
IPR000433	Zinc finger, ZZ-type	1	1	0.294118	0.117647	1
IPR012978	Region of unknown function, NUC173	1	1	0.294118	0.588235	1
IPR011044	Quinoprotein amine dehydrogenase, beta chain-like	2	2	0.29386	0.0833333	1
IPR001715	Calponin-like actin-binding	3	6	0.293103	0.198276	1
IPR007705	Vesicle transport v-SNARE	1	1	0.292683	0.195122	1
IPR005635	Inner centromere protein, ARK binding region	1	1	0.289474	0.157895	1
IPR008895	YL1 nuclear	1	1	0.288809	0.563177	1
IPR001305	Heat shock protein DnaJ, cysteine-rich region	5	10	0.288288	0.225225	1
IPR008971	HSP40/DnaJ peptide-binding	6	12	0.286585	0.228659	1
IPR000560	Histidine acid phosphatase	2	2	0.286174	0.160772	1
IPR004364	Aminoacyl-tRNA synthetase, class II (D, K and N)	2	2	0.285714	0.285714	1
IPR008011	Complex 1 LYR protein	1	1	0.285714	0.357143	1
IPR004823	TATA box binding protein associated factor (TAF)	1	1	0.285714	0.142857	1
IPR004343	Plus-3	1	1	0.285714	0.285714	1
IPR006789	ARP2/3 complex 16 kDa subunit (p16-Arc)	1	1	0.285714	0.269841	1
IPR011576	Pyridoxamine 5&apos;-phosphate oxidase-related, FMN-binding core	1	1	0.285714	0.428571	1
IPR009061	Putative DNA binding	1	1	0.285714	0	1
IPR007853	Zinc finger, Zim17-type	1	1	0.285714	0.142857	1
IPR004728	Translocation protein Sec62	1	1	0.285714	0.428571	1
IPR014030	Beta-ketoacyl synthase, N-terminal	1	1	0.285714	0.0714286	1
IPR001395	Aldo/keto reductase	8	18	0.284768	0.205298	1
IPR011074	Phosphatidylinositol transfer protein-like, N-terminal	5	5	0.284672	0.583942	1
IPR004776	Auxin efflux carrier	4	4	0.284393	0.565318	1
IPR009003	Peptidase, trypsin-like serine and cysteine	2	3	0.283422	0.229947	1
IPR009000	Translation elongation and initiation factors/Ribosomal, beta-barrel	11	11	0.282759	0.148276	1
IPR000209	Peptidase S8 and S53, subtilisin, kexin, sedolisin	3	9	0.282051	0.102564	1
IPR004148	BAR	1	1	0.278351	0.113402	1
IPR002587	Myo-inositol-1-phosphate synthase	1	1	0.277778	0.0555556	1
IPR000473	Ribosomal protein L36	1	2	0.277778	0	1
IPR001060	Cdc15/Fes/CIP4	3	3	0.277372	0.328467	1
IPR007085	DNA/pantothenate metabolism flavoprotein, C-terminal	1	3	0.276923	0.292308	1
IPR007191	Sec8 exocyst complex component specific domain	1	1	0.276923	0.353846	1
IPR010308	Protein of unknown function DUF907, fungi	4	4	0.276543	0.308642	1
IPR007287	Sof1-like protein	1	1	0.275	0.2	1
IPR001876	Zinc finger, RanBP2-type	1	2	0.27451	0.0980392	1
IPR016082	Ribosomal protein L30, C-terminal	4	4	0.27451	0.137255	1
IPR009029	Hydroxymethylglutaryl-CoA reductase, class I/II, substrate-binding	2	2	0.273885	0.152866	1
IPR012677	Nucleotide-binding, alpha-beta plait	31	53	0.273849	0.36102	1
IPR007955	Bystin	1	1	0.272727	0.465909	1
IPR001692	Histidinol dehydrogenase	1	1	0.272727	0	1
IPR004882	LUC7 related	1	1	0.272727	0.402597	1
IPR006572	Zinc finger, DBF-type	1	1	0.272727	0.454545	1
IPR004839	Aminotransferase, class I and II	1	1	0.272727	0.0909091	1
IPR016061	Prolyl-tRNA synthetase, class II, C-terminal	1	2	0.272727	0.181818	1
IPR017449	Prolyl-tRNA synthetase, class II	1	1	0.272727	0.181818	1
IPR009082	Signal transduction histidine kinase, homodimeric	1	1	0.272727	0	1
IPR002542	Protein of unknown function DUF19	1	1	0.272727	0.727273	1
IPR013537	Acetyl-CoA carboxylase, central region	1	1	0.272277	0.257426	1
IPR010491	PRP1 splicing factor, N-terminal	1	1	0.271845	0.524272	1
IPR013785	Aldolase-type TIM barrel	12	13	0.271429	0.217857	1
IPR013753	Ras	4	4	0.271186	0.338983	1
IPR008905	Eukaryotic translation initiation factor 3 subunit 8, N-terminal	1	1	0.271111	0.431111	1
IPR007223	Peroxin 13, N-terminal	1	1	0.270833	0.364583	1
IPR003395	RecF/RecN/SMC protein, N-terminal	7	7	0.270418	0.618743	1
IPR001648	Ribosomal protein S18	1	3	0.269231	0.653846	1
IPR008948	L-Aspartase-like	2	2	0.269231	0.230769	1
IPR013258	Striatin, N-terminal	1	1	0.268817	0.365591	1
IPR001440	Tetratricopeptide TPR-1	1	2	0.268657	0.492537	1
IPR006900	Sec23/Sec24 helical region	4	6	0.268041	0.226804	1
IPR014805	Membrane protein SKG6	2	2	0.267958	0.542373	1
IPR001487	Bromodomain	9	38	0.267254	0.340675	1
IPR012287	Homeodomain-related	6	6	0.266667	0.326667	1
IPR001374	Single-stranded nucleic acid binding R3H	1	1	0.266667	0.266667	1
IPR000031	1-(5-Phosphoribosyl)-5-amino-4-imidazole-carboxylate (AIR) carboxylase	1	1	0.266667	0.0666667	1
IPR016038	Thiolase-like, subgroup	1	2	0.266667	0.0666667	1
IPR003307	eIF4-gamma/eIF5/eIF2-epsilon	1	2	0.265306	0.489796	1
IPR011685	LETM1-like	1	1	0.264706	0.323529	1
IPR016151	DNA mismatch repair protein MutS, N-terminal	3	5	0.264368	0.344828	1
IPR015412	ATG2, C-terminal	1	1	0.264151	0.490566	1
IPR013257	SRI, Set2 Rpb1 interacting	1	1	0.263736	0.472527	1
IPR016188	PurM, N-terminal-like	1	1	0.263158	0.157895	1
IPR011494	TUP1-like enhancer of split	1	1	0.263158	0.410526	1
IPR013967	Rad54, N-terminal	1	1	0.262745	0.619608	1
IPR000038	Cell division/GTP binding protein	4	4	0.262238	0.286713	1
IPR004015	SKIP/SNW	1	1	0.261745	0.456376	1
IPR010987	Glutathione S-transferase, C-terminal-like	5	7	0.260274	0.273973	1
IPR009737	Sucraseferredoxin-like	1	1	0.257732	0.463918	1
IPR008839	Mitochondrial distribution and morphology family 33, fungi	1	1	0.257669	0.380368	1
IPR008728	PAXNEB	1	1	0.257282	0.490291	1
IPR004240	Nonaspanin (TM9SF)	2	2	0.257143	0.245714	1
IPR013890	Transcriptional repressor Tup1, N-terminal	1	1	0.25641	0.141026	1
IPR006955	Uso1/p115 like vesicle tethering protein, C-terminal	1	1	0.256198	0.603306	1
IPR003337	Trehalose-phosphatase	1	1	0.255814	0.186047	1
IPR007817	Pyoverdine biosynthesis	1	1	0.255814	0.0697674	1
IPR006085	XPG N-terminal	2	2	0.255814	0.255814	1
IPR015966	tRNA ligase, kinase, fungi	1	1	0.255814	0.302326	1
IPR002755	DNA primase, small subunit	1	1	0.255319	0.191489	1
IPR000873	AMP-dependent synthetase and ligase	5	6	0.254545	0.390909	1
IPR013721	STAG	1	1	0.254545	0.345455	1
IPR000704	Casein kinase II, regulatory subunit	2	2	0.252336	0.196262	1
IPR012879	Protein of unknown function DUF1682	1	1	0.251852	0.407407	1
IPR002634	BolA-like protein	1	3	0.25	0.5	1
IPR002618	UTP--glucose-1-phosphate uridylyltransferase	2	2	0.25	0.157407	1
IPR001509	NAD-dependent epimerase/dehydratase	1	1	0.25	0	1
IPR002995	Surfeit locus 4	1	1	0.25	0.0416667	1
IPR015590	Aldehyde dehydrogenase	2	2	0.25	0.222222	1
IPR006169	GTP1/OBG subdomain	1	1	0.25	0.2	1
IPR001915	Peptidase M48, Ste24p	1	1	0.25	0.25	1
IPR001388	Synaptobrevin	1	1	0.25	0.208333	1
IPR009772	D123	1	1	0.25	0.386364	1
IPR007852	RNA polymerase II accessory factor, Cdc73	1	1	0.25	0.47973	1
IPR007807	Protein of unknown function DUF699, ATPase putative	1	1	0.25	0.527778	1
IPR009088	Transcription factor IIA, beta-barrel	1	1	0.25	0	1
IPR008532	Protein of unknown function DUF814	1	1	0.25	0	1
IPR008659	Yeast cell wall synthesis KRE9KNH1	1	1	0.247706	0.201835	1
IPR002791	Protein of unknown function DUF89	1	2	0.246154	0.261538	1
IPR016027	Nucleic acid-binding, OB-fold-like	28	38	0.246061	0.246667	1
IPR013712	DSL1	1	1	0.24569	0.424569	1
IPR000760	Inositol monophosphatase	3	3	0.245033	0.165563	1
IPR006562	HSA	1	1	0.243243	0.432432	1
IPR005109	Anp1	2	2	0.243151	0.226027	1
IPR000425	Major intrinsic protein	2	2	0.242424	0.484848	1
IPR005828	General substrate transporter	25	25	0.242188	0.255859	1
IPR001623	Heat shock protein DnaJ, N-terminal	21	50	0.241935	0.252688	1
IPR006204	GHMP kinase	2	2	0.241379	0.0689655	1
IPR005843	Alpha-D-phosphohexomutase, C-terminal	2	2	0.240741	0.296296	1
IPR013868	Nuclear envelope, Cut8	1	1	0.240506	0.468354	1
IPR014729	Rossmann-like alpha/beta/alpha sandwich fold	17	18	0.240076	0.20794	1
IPR003228	Transcription initiation factor TFIID	1	1	0.24	0	1
IPR016197	Chromo domain-like	1	2	0.24	0.266667	1
IPR006132	Aspartate/ornithine carbamoyltransferase, carbamoyl-P binding	2	2	0.24	0.1	1
IPR013760	DNA topoisomerase, type IIA, central	1	1	0.24	0.48	1
IPR003822	Paired amphipathic helix	1	8	0.24	0.23	1
IPR001900	Ribonuclease II and R	2	2	0.239437	0.28169	1
IPR001128	Cytochrome P450	3	7	0.238579	0.218274	1
IPR013881	Pre-mRNA-splicing factor 3	1	1	0.238494	0.435146	1
IPR011151	Histidine triad motif	1	2	0.238095	0.380952	1
IPR009349	Zinc finger, C2HC5-type	1	1	0.238095	0.428571	1
IPR001678	Bacterial Fmu (Sun)/eukaryotic nucleolar NOL1/Nop2p	1	2	0.2375	0.35	1
IPR011039	Transcription Factor IIF, Rap30/Rap74, interaction	2	2	0.2375	0.246875	1
IPR006047	Glycosyl hydrolase, family 13, catalytic region	7	7	0.236111	0.472222	1
IPR011993	Pleckstrin homology-type	14	14	0.235367	0.247821	1
IPR004932	Retrieval of early ER protein Rer1	1	1	0.234043	0.510638	1
IPR000219	Dbl homology (DH) domain	6	14	0.233429	0.383285	1
IPR010625	CHCH	3	4	0.233333	0.233333	1
IPR015404	Vps5 C terminal like	2	2	0.232955	0.363636	1

## Sheet: Domain - Non-conserved disorder
Table S4 Domain enrichment in non-conserved disorder
Domain ID	Domain Name	nb.genes.mapped	nb.instances	% non conserved	adjusted p-value
IPR013103	Reverse transcriptase, RNA-dependent DNA polymerase	38	38	1	1.08368e-06
IPR015820	Retrotransposon Ty1 A, N-terminal	36	36	1	3.07065e-06
IPR011545	DNA/RNA helicase, DEAD/DEAH box type, N-terminal	31	33	0.482226	1.18412e-06
IPR015943	WD40/YVTN repeat-like	54	58	0.447075	5.14831e-12
IPR005834	Haloacid dehalogenase-like hydrolase	17	17	0.431767	0.000808625
IPR001680	WD40 repeat	25	73	0.419453	5.93032e-06
IPR001650	DNA/RNA helicase, C-terminal	22	22	0.361905	2.55317e-05
IPR011046	WD40 repeat-like	102	112	0.355431	2.41861e-22
IPR001683	Phox-like	14	27	0.315033	0.0147552
IPR017442	Serine/threonine protein kinase-related	76	78	0.313721	1.28092e-17
IPR011028	Cyclin-like	15	25	0.310273	0.00309926
IPR016181	Acyl-CoA N-acyltransferase	13	23	0.308989	0.00781496
IPR008936	Rho GTPase activation protein	15	15	0.306317	0.00781496
IPR011011	Zinc finger, FYVE/PHD-type	17	19	0.288425	0.00270636
IPR011989	Armadillo-like helical	33	39	0.283396	2.91701e-07
IPR011012	Longin-like	12	12	0.277186	0.0369891
IPR011527	ABC transporter, transmembrane region, type 1	12	19	0.261006	0.0233757
IPR011701	Major facilitator superfamily MFS-1	34	35	0.26	1.91935e-07
IPR016040	NAD(P)-binding	71	109	0.258131	3.49204e-18
IPR017853	Glycoside hydrolase, catalytic core	23	23	0.256854	1.25764e-05
IPR007219	Fungal specific transcription factor	23	23	0.254973	6.80217e-06
IPR016024	Armadillo-type fold	90	106	0.252439	3.98136e-19
IPR009000	Translation elongation and initiation factors/Ribosomal, beta-barrel	12	12	0.24957	0.0155888
IPR011990	Tetratricopeptide-like helical	13	18	0.245308	0.0132964
IPR011009	Protein kinase-like	130	132	0.244222	1.69951e-29
IPR013781	Glycoside hydrolase, subgroup, catalytic core	16	16	0.243697	0.000441493
IPR012336	Thioredoxin-like fold	36	43	0.239808	1.55248e-08
IPR001394	Peptidase C19, ubiquitin carboxyl-terminal hydrolase 2	12	12	0.236035	0.0210645
IPR007087	Zinc finger, C2H2-type	30	63	0.234286	1.91935e-07
IPR002110	Ankyrin	12	54	0.435897	0.0539864
IPR000195	RabGAP/TBC	11	25	0.347243	0.0563933
IPR001395	Aldo/keto reductase	10	24	0.275676	0.0703807
IPR009080	Aminoacyl-tRNA synthetase, class 1a, anticodon-binding	9	9	0.27957	0.0901071
IPR001357	BRCT	10	30	0.339416	0.101296
IPR000253	Forkhead-associated	9	16	0.294872	0.121027
IPR005135	Endonuclease/exonuclease/phosphatase	10	16	0.349372	0.125681
IPR000403	Phosphatidylinositol 3- and 4-kinase, catalytic	8	15	0.3	0.129004
IPR008250	E1-E2 ATPase-associated region	8	8	0.299401	0.131004
IPR014721	Ribosomal protein S5 domain 2-type fold	8	8	0.293893	0.136699
IPR011146	Histidine triad-like motif	8	9	0.229965	0.146854
IPR010987	Glutathione S-transferase, C-terminal-like	10	13	0.428571	0.147667
IPR009007	Peptidase aspartic, catalytic	10	15	0.456885	0.174349
IPR011249	Metalloenzyme, LuxS/M16 peptidase-like, metal-binding	8	19	0.244552	0.177655
IPR016035	Acyl transferase/acyl hydrolase/lysophospholipase	9	10	0.410204	0.194766
IPR001763	Rhodanese-like	10	19	0.471787	0.196388
IPR009036	Molybdenum cofactor biosynthesis	8	9	0.271382	0.196388
IPR008928	Six-hairpin glycosidase-like	7	7	0.270073	0.199051
IPR004014	ATPase, P-type cation-transporter, N-terminal	7	7	0.247863	0.230407
IPR001810	Cyclin-like F-box	7	7	0.272727	0.245687
IPR009022	Elongation factor G, III and V	6	12	0.307692	0.273295
IPR014756	Immunoglobulin E-set	7	7	0.243626	0.273295
IPR004843	Metallophosphoesterase	6	6	0.262626	0.294591
IPR001140	ABC transporter, transmembrane region	7	12	0.276018	0.308616
IPR017850	Alkaline-phosphatase-like, core domain	6	6	0.242938	0.334189
IPR008985	Concanavalin A-like lectin/glucanase	9	9	0.506757	0.344804
IPR000198	RhoGAP	7	13	0.297003	0.351435
IPR003008	Tubulin/FtsZ, GTPase	5	5	0.234973	0.362022
IPR004000	Actin/actin-like	6	8	0.231778	0.362472
IPR002553	Clathrin/coatomer adaptor, adaptin-like, N-terminal	6	6	0.25387	0.387616
IPR016144	Mlu1-box-binding protein, DNA-binding	5	9	0.302083	0.42868
IPR011237	Peptidase M16, core	5	7	0.234783	0.548011
IPR008978	HSP20-like chaperone	5	5	0.23348	0.565534
IPR000073	Alpha/beta hydrolase fold-1	6	6	0.388571	0.57868
IPR013520	Exonuclease, RNase T and DNA polymerase III	4	4	0.25	0.621045
IPR008280	Tubulin/FtsZ, C-terminal	4	4	0.382353	0.636393
IPR001932	Protein phosphatase 2C-related	5	7	0.29078	0.660723
IPR016055	Alpha-D-phosphohexomutase, alpha/beta/alpha I, II and III	4	20	0.264706	0.660723
IPR001494	Importin-beta, N-terminal	6	6	0.407407	0.684785
IPR002109	Glutaredoxin	4	4	0.269231	0.684785
IPR007365	Transferrin receptor-like, dimerisation	2	3	0.826087	0.688437
IPR017437	ATP-NAD kinase, PpnK-type, all-beta	2	2	0.818182	0.689489
IPR015797	NUDIX	5	5	0.302326	0.69335
IPR011333	BTB/POZ fold	6	10	0.446043	0.742385
IPR008968	Clathrin adaptor, mu subunit, C-terminal	5	9	0.325976	0.779295
IPR011004	Trimeric LpxA-like	4	4	0.292683	0.779295
IPR001965	Zinc finger, PHD-type	6	7	0.44898	0.788474
IPR015947	PUA-like	4	4	0.22807	0.79245
IPR011709	Region of unknown function DUF1605	5	5	0.376543	0.796074
IPR000326	Phosphatidic acid phosphatase type 2/haloperoxidase	5	7	0.445255	0.829243
IPR011706	Multicopper oxidase, type 2	3	3	1	0.841918
IPR001214	SET	6	6	0.465517	0.841918
IPR003121	SWIB/MDM2	5	8	0.344828	0.841918
IPR004179	Sec63	4	6	0.295181	0.852138
IPR013057	Amino acid transporter, transmembrane	6	6	0.594697	0.856403
IPR002524	Cation efflux protein	4	4	0.248677	0.859632
IPR002645	Sulphate transporter/antisigma-factor antagonist STAS	4	6	0.247475	0.859632
IPR006895	Zinc finger, Sec23/Sec24-type	4	6	0.25	0.862095
IPR011040	Neuraminidase	2	4	0.743802	0.908208
IPR013766	Thioredoxin domain	4	6	0.262136	0.914876
IPR002198	Short-chain dehydrogenase/reductase SDR	6	7	0.539683	0.925363
IPR002523	Mg2+ transporter protein, CorA-like	5	5	0.423729	0.977737
IPR015915	Kelch-type beta propeller	5	5	0.407407	0.977737
IPR016162	Aldehyde dehydrogenase, N-terminal	4	4	0.278689	0.977737
IPR016193	Cytidine deaminase-like	4	4	0.282051	0.981564
IPR011145	Scavenger mRNA decapping enzyme, N-terminal	2	2	0.666667	0.982319
IPR011257	DNA glycosylase	4	4	0.328571	0.995702
IPR013922	Cyclin-related 2	4	4	0.305263	0.995702
IPR002734	Bacterial bifunctional deaminase-reductase, C-terminal	1	1	1	1
IPR000312	Glycosyl transferase, family 3	1	1	1	1
IPR005845	Alpha-D-phosphohexomutase, alpha/beta/alpha domain II	1	1	1	1
IPR006977	Yip1 domain	1	1	1	1
IPR000801	Putative esterase	1	1	1	1
IPR004367	Cyclin, C-terminal	1	1	1	1
IPR000836	Phosphoribosyltransferase	1	1	1	1
IPR001594	Zinc finger, DHHC-type	1	1	1	1
IPR006805	Anthranilate synthase component I, N-terminal	1	1	1	1
IPR002058	PAP/25A-associated	1	1	1	1
IPR002641	Patatin	1	1	1	1
IPR003697	Maf-like protein	1	1	1	1
IPR007868	Hom-end-associated Hint	2	2	0.990385	1
IPR016166	FAD-binding, type 2	4	4	0.944444	1
IPR011613	Glycoside hydrolase 15-related	1	1	0.9	1
IPR005089	Glycoside hydrolase, family 18, carbohydrate-binding	1	1	0.891892	1
IPR004695	C4-dicarboxylate transporter/malic acid transport protein	1	1	0.888889	1
IPR004147	ABC-1	1	1	0.888889	1
IPR011987	ATPase, V1 complex, subunit H, C-terminal	1	1	0.875	1
IPR005599	Alg9-like mannosyltransferase	3	3	0.848485	1
IPR006887	Protein of unknown function DUF625	1	1	0.833333	1
IPR001310	Histidine triad (HIT) protein	1	1	0.833333	1
IPR003769	Adaptor protein ClpS, core	1	1	0.823529	1
IPR000194	ATPase, F1/V1/A1 complex, alpha/beta subunit, nucleotide-binding	1	1	0.8125	1
IPR007123	Gelsolin region	1	1	0.8	1
IPR012921	Spen paralogue and orthologue C-terminal	1	1	0.787879	1
IPR003337	Trehalose-phosphatase	3	3	0.786207	1
IPR008964	Invasin/intimin cell-adhesion	1	1	0.784946	1
IPR000717	Proteasome component region PCI	3	3	0.782609	1
IPR004106	Peptidase S9A, oligopeptidase, N-terminal beta-propeller	1	1	0.777778	1
IPR006855	Protein of unknown function DUF619	1	1	0.766667	1
IPR008974	TRAF-like	1	1	0.763158	1
IPR007315	Mannosyltransferase, PIG-V	1	1	0.761905	1
IPR002815	Spo11/DNA topoisomerase VI, subunit A	1	1	0.761905	1
IPR002259	Delayed-early response protein/equilibrative nucleoside transporter	1	1	0.756757	1
IPR002083	MATH	1	1	0.756757	1
IPR002073	3&apos;5&apos;-cyclic nucleotide phosphodiesterase	1	1	0.755556	1
IPR002908	Frataxin-like	1	1	0.75	1
IPR002876	Protein of unknown function DUF28	1	1	0.75	1
IPR004360	Glyoxalase/bleomycin resistance protein/dioxygenase	1	2	0.75	1
IPR010614	DEAD2	1	1	0.75	1
IPR014876	DEK C terminal	1	1	0.744186	1
IPR001328	Peptidyl-tRNA hydrolase	1	1	0.736842	1
IPR013665	Sfi1 spindle body	1	1	0.735294	1
IPR000277	Cys/Met metabolism, pyridoxal phosphate-dependent enzyme	3	3	0.726415	1
IPR007130	Diacylglycerol acyltransferase	1	1	0.72	1
IPR015955	Lactate dehydrogenase/glycoside hydrolase, family 4, C-terminal	3	5	0.71875	1
IPR004853	Protein of unknown function DUF250	4	4	0.717647	1
IPR013567	EF hand associated, type-2	1	1	0.714286	1
IPR013069	BTB/POZ	1	2	0.7	1
IPR003171	Methylenetetrahydrofolate reductase	1	1	0.7	1
IPR001498	Protein of unknown function UPF0029, N-terminal	1	1	0.692308	1
IPR003738	Protein of unknown function DUF159	1	1	0.690909	1
IPR007247	Ureidoglycolate hydrolase	1	1	0.6875	1
IPR001370	Proteinase inhibitor I32, inhibitor of apoptosis	1	2	0.681818	1
IPR009447	GWT1	1	1	0.678571	1
IPR015906	HRDC-like, subdomain 1	1	1	0.678571	1
IPR007869	Homing endonuclease	2	3	0.674699	1
IPR008989	Myosin S1 fragment, N-terminal	1	1	0.666667	1
IPR013538	Activator of Hsp90 ATPase homologue 1-like	1	1	0.666667	1
IPR000422	3,4-Dihydroxy-2-butanone 4-phosphate synthase	1	1	0.666667	1
IPR006086	XPG I	1	1	0.666667	1
IPR005036	Putative phosphatase regulatory subunit	3	3	0.666667	1
IPR007018	MED6 mediator	1	1	0.666667	1
IPR017447	CS	1	1	0.666667	1
IPR002860	BNR repeat	3	31	0.666667	1
IPR004273	Dynein heavy chain	1	2	0.666667	1
IPR004009	Myosin, N-terminal, SH3-like	1	1	0.666667	1
IPR003733	Thiamine monophosphate synthase	1	1	0.666667	1
IPR015941	Transketolase C-terminal-like	2	2	0.663158	1
IPR016071	Staphylococcal nuclease (SNase-like), OB-fold	1	1	0.660377	1
IPR007898	UAF complex subunit Rrn10	1	1	0.659574	1
IPR014782	Peptidase M1, membrane alanine aminopeptidase, N-terminal	3	3	0.65625	1
IPR003703	Acyl-CoA thioesterase	1	2	0.655172	1
IPR014839	Ribonucleotide reductase, transcriptional regulator CRT10	1	1	0.652174	1
IPR015381	XLF/Cernunnos	1	1	0.648352	1
IPR013197	RNA polymerase III subunit RPC82-related, helix-turn-helix	1	1	0.636364	1
IPR000374	Phosphatidate cytidylyltransferase	1	1	0.633333	1
IPR000242	Protein-tyrosine phosphatase, receptor/non-receptor type	2	2	0.632353	1
IPR002877	Ribosomal RNA methyltransferase RrmJ/FtsJ	1	1	0.627273	1
IPR002573	Choline/ethanolamine kinase	2	2	0.626168	1
IPR013244	Secretory pathway Sec39	1	1	0.623529	1
IPR012341	Six-hairpin glycosidase	1	1	0.622222	1
IPR003734	Protein of unknown function DUF155	1	1	0.619718	1
IPR001608	Alanine racemase, N-terminal	1	1	0.619048	1
IPR007194	Transport protein particle (TRAPP) component, Bet3	1	1	0.618557	1
IPR001296	Glycosyl transferase, group 1	3	3	0.617647	1
IPR007696	DNA mismatch repair protein MutS, core	6	10	0.615385	1
IPR002108	Actin-binding, cofilin/tropomyosin type	2	3	0.608108	1
IPR006603	Cystinosin/ERS1p repeat	1	2	0.6	1
IPR001461	Peptidase A1	4	4	0.6	1
IPR002504	ATP-NAD/AcoX kinase	2	2	0.6	1
IPR007244	Mak10 subunit, NatC N(alpha)-terminal acetyltransferase	1	1	0.6	1
IPR004127	Prefoldin alpha-like	1	1	0.6	1
IPR001667	Phosphoesterase, RecJ-like	1	1	0.6	1
IPR004136	2-nitropropane dioxygenase, NPD	1	2	0.6	1
IPR012302	Malic enzyme, NAD-binding	1	1	0.6	1
IPR005176	Protein of unknown function DUF298	1	1	0.6	1
IPR011629	Cobalamin (vitamin B12) biosynthesis CobW-like, C-terminal	1	3	0.6	1
IPR008594	Scavenger mRNA decapping enzyme	1	1	0.6	1
IPR014844	PalH/RIM21	2	2	0.59375	1
IPR000183	Orn/DAP/Arg decarboxylase 2	1	2	0.592593	1
IPR009006	Alanine racemase/group IV decarboxylase, C-terminal	1	1	0.592593	1
IPR014776	Tetrapyrrole methylase, subdomain 2	1	1	0.592593	1
IPR006910	Rad21/Rec8 like protein, N-terminal	2	2	0.590551	1
IPR011025	G protein alpha subunit, helical insertion	1	1	0.589744	1
IPR014049	Glutathione synthase, N-terminal, eukaryotic	1	1	0.589744	1
IPR009091	Regulator of chromosome condensation/beta-lactamase-inhibitor protein II	4	7	0.585586	1
IPR002730	Ribonuclease P/MRP, p29 subunit, eukaryotic/archaeal	1	1	0.583333	1
IPR003265	HhH-GPD	2	2	0.583333	1
IPR004114	THUMP	1	1	0.583333	1
IPR006157	Dihydroneopterin aldolase	1	2	0.583333	1
IPR009014	Transketolase, C-terminal/Pyruvate-ferredoxin oxidoreductase, domain II	4	4	0.582609	1
IPR004353	Protein of unknown function DUF254, SAND	1	1	0.582418	1
IPR015284	Signal recognition particle receptor, alpha subunit homologue, N-terminal	1	1	0.571429	1
IPR008010	Protein of unknown function DUF747, CMV receptor	1	1	0.571429	1
IPR011084	DNA repair metallo-beta-lactamase	1	1	0.571429	1
IPR000340	Protein-tyrosine phosphatase, dual specificity	4	4	0.565217	1
IPR000878	Tetrapyrrole methylase	2	3	0.5625	1
IPR003000	NAD-dependent histone deacetylase, silent information regulator Sir2	3	3	0.558824	1
IPR001330	Prenyltransferase/squalene oxidase	2	9	0.555556	1
IPR003342	Glycosyl transferase, family 39	2	2	0.555556	1
IPR001962	Asparagine synthase	2	2	0.555556	1
IPR007224	RNA polymerase I specific initiation factor	1	1	0.555556	1
IPR013112	FAD-binding 8	4	4	0.554217	1
IPR003111	Peptidase S16, lon N-terminal	1	1	0.548673	1
IPR000967	Zinc finger, NF-X1-type	1	5	0.545455	1
IPR013830	Esterase, SGNH hydrolase-type	1	1	0.538462	1
IPR007187	Nucleoporin, Nup133-like, C-terminal	1	1	0.537572	1
IPR002121	Helicase and RNase D C-terminal, HRDC	2	2	0.533333	1
IPR013594	Dynein heavy chain, N-terminal region 1	1	1	0.53012	1
IPR010506	DMAP1-binding	1	1	0.529915	1
IPR008930	Terpenoid cylases/protein prenyltransferase alpha-alpha toroid	4	4	0.529412	1
IPR007860	DNA mismatch repair protein MutS, connector	3	5	0.529412	1
IPR000868	Isochorismatase hydrolase	1	1	0.529412	1
IPR007259	Spc97/Spc98	2	2	0.529183	1
IPR001189	Manganese and iron superoxide dismutase	3	5	0.527778	1
IPR001130	Deoxyribonuclease, TatD-related	2	2	0.527273	1
IPR007484	Peptidase M28	3	3	0.52381	1
IPR008883	Tumour susceptibility gene 101	1	1	0.518519	1
IPR013960	DASH complex, subunit Duo1	1	1	0.514286	1
IPR013129	Transcription factor jumonji	1	1	0.5	1
IPR015403	Protein of unknown function DUF1981, SEC7 associated	1	1	0.5	1
IPR006575	RWD	2	2	0.5	1
IPR001117	Multicopper oxidase, type 1	3	3	0.5	1
IPR006630	RNA-binding protein Lupus La	1	1	0.5	1
IPR004193	Glycoside hydrolase, family 13, N-terminal	1	1	0.5	1
IPR013783	Immunoglobulin-like fold	1	1	0.5	1
IPR003891	Initiation factor eIF-4 gamma, MA3	2	2	0.5	1
IPR004097	DHHA2	1	1	0.5	1
IPR000529	Ribosomal protein S6	1	1	0.5	1
IPR014824	NIF system FeS cluster assembly, NifU-like scaffold, N-terminal	1	3	0.5	1
IPR015342	Peroxisome biogenesis factor 1, N-terminal	1	1	0.5	1
IPR013824	DNA topoisomerase, type IA, central region, subdomain 1	1	1	0.5	1
IPR004181	Zinc finger, MIZ-type	1	1	0.5	1
IPR013216	Methyltransferase type 11	1	1	0.5	1
IPR007173	D-arabinono-1,4-lactone oxidase	1	1	0.5	1
IPR002937	Amine oxidase	1	1	0.5	1
IPR015927	Peptidase S24, S26A, S26B and S26C	1	1	0.5	1
IPR015172	MIF4G-like, type 1	1	1	0.5	1
IPR001086	Prephenate dehydratase	1	1	0.5	1
IPR001451	Bacterial transferase hexapeptide repeat	1	3	0.5	1
IPR004908	ATPase, V1 complex, subunit H	1	1	0.494845	1
IPR008972	Cupredoxin	3	17	0.493243	1
IPR010997	HRDC-like	2	2	0.488372	1
IPR008207	Signal transduction histidine kinase, phosphotransfer (Hpt) region	1	1	0.486111	1
IPR015422	Pyridoxal phosphate-dependent transferase, major region, subdomain 2	4	4	0.483871	1
IPR003010	Nitrilase/cyanide hydratase and apolipoprotein N-acyltransferase	5	9	0.483607	1
IPR013233	PIG-X/PBN1	1	1	0.481481	1
IPR009011	Mannose-6-phosphate receptor, binding	2	2	0.481132	1
IPR014790	MutL, C-terminal, dimerisation	1	1	0.480769	1
IPR005052	Legume-like lectin	2	2	0.48	1
IPR001611	Leucine-rich repeat	3	22	0.478723	1
IPR003445	Cation transporter	2	2	0.477273	1
IPR011502	Nucleoporin, Nup85-like	1	1	0.475	1
IPR003819	Taurine catabolism dioxygenase TauD/TfdA	1	1	0.473684	1
IPR002728	Diphthamide synthesis, DPH1/DHP2	2	2	0.472973	1
IPR001424	Superoxide dismutase, copper/zinc binding	1	2	0.472222	1
IPR007471	Arginine-tRNA-protein transferase, N-terminal	1	1	0.470588	1
IPR000061	SWAP/Surp	1	2	0.470588	1
IPR013121	Ferric reductase, NAD binding	4	4	0.46831	1
IPR004861	Protein-tyrosine phosphatase, SIW14-like	3	4	0.46729	1
IPR015965	tRNA ligase, phosphodiesterase, fungi	1	1	0.467213	1
IPR004101	Mur ligase, C-terminal	3	4	0.466667	1
IPR005615	Glutathione synthase, eukaryotic	1	1	0.466667	1
IPR007245	Gpi16 subunit, GPI transamidase component	1	1	0.465909	1
IPR012901	N2227-like	2	2	0.464286	1
IPR001796	Dihydrofolate reductase region	1	1	0.463235	1
IPR007239	Autophagy protein 5	1	1	0.462687	1
IPR013935	Transport protein Trs120	1	1	0.459016	1
IPR002828	Survival protein SurE-like phosphatase/nucleotidase	1	3	0.456522	1
IPR000904	SEC7-like	5	9	0.453815	1
IPR000640	Translation elongation factor EFG/EF2, C-terminal	3	5	0.453488	1
IPR001223	Glycoside hydrolase, family 18, catalytic domain	2	2	0.450617	1
IPR007282	NOT2/NOT3/NOT5	2	2	0.447552	1
IPR001126	UMUC-like DNA-repair protein	2	2	0.44697	1
IPR004305	TENA/THI-4 protein/Coenzyme PQQ biosynthesis protein C	2	2	0.445455	1
IPR004923	Iron permease FTR1	2	2	0.445087	1
IPR002500	Phosphoadenosine phosphosulphate reductase	2	2	0.444444	1
IPR006680	Amidohydrolase 1	3	3	0.444444	1
IPR000623	Shikimate kinase	1	1	0.444444	1
IPR001737	Ribosomal RNA adenine methylase transferase	1	1	0.443548	1
IPR004161	Translation elongation factor EFTu/EF1A, domain 2	2	2	0.442308	1
IPR016064	ATP-NAD kinase, PpnK-type	3	3	0.440678	1
IPR004887	Glutathione synthase, substrate-binding, eukaryotic	1	2	0.44	1
IPR010828	Alcohol acetyltransferase	2	2	0.434959	1
IPR001830	Glycosyl transferase, family 20	3	3	0.433476	1
IPR013507	DNA mismatch repair protein, C-terminal	3	3	0.433333	1
IPR016159	Cullin repeat-like	2	2	0.432	1
IPR005161	Ku70/Ku80, N-terminal alpha/beta	2	2	0.431579	1
IPR005013	Dolichyl-diphosphooligosaccharide-protein glycosyltransferase 48kDa subunit	1	1	0.430556	1
IPR015310	Activator of Hsp90 ATPase, N-terminal	1	2	0.428571	1
IPR015865	Riboflavin kinase	1	3	0.428571	1
IPR001910	Inosine/uridine-preferring nucleoside hydrolase	1	3	0.428571	1
IPR003323	Ovarian tumour, otubain	1	1	0.428571	1
IPR001563	Peptidase S10, serine carboxypeptidase	2	2	0.428571	1
IPR001025	Bromo adjacent region	4	4	0.427586	1
IPR016158	Cullin homology	4	4	0.426087	1
IPR007557	PSP1 C-terminal conserved region	2	2	0.425532	1
IPR007214	YbaK/aminoacyl-tRNA synthetase associated region	1	1	0.425	1
IPR015363	CDC13, ssDNA binding	1	1	0.423077	1
IPR001382	Glycoside hydrolase, family 47	3	5	0.422886	1
IPR004871	Cleavage and polyadenylation specificity factor, A subunit, C-terminal	2	2	0.421429	1
IPR001303	Class II aldolase/adducin, N-terminal	1	3	0.421053	1
IPR016084	Haem oxygenase-like, multi-helical	5	8	0.419048	1
IPR013877	Protein of unknown function DUF1760, fungi	2	2	0.416826	1
IPR005178	Protein of unknown function DUF300	1	1	0.416667	1
IPR015803	Cysteinyl-tRNA synthetase, class Ia, N-terminal	1	1	0.413793	1
IPR011335	Restriction endonuclease, type II-like, core	2	2	0.413043	1
IPR006844	OST3/OST6	1	1	0.412698	1
IPR001104	3-oxo-5-alpha-steroid 4-dehydrogenase, C-terminal	1	1	0.411765	1
IPR001227	Acyl transferase region	2	2	0.411765	1
IPR016053	Haem oxygenase-like	1	1	0.411765	1
IPR001019	Guanine nucleotide binding protein (G-protein), alpha subunit	1	1	0.410714	1
IPR007255	Dor1-like protein	1	1	0.408889	1
IPR013078	Phosphoglycerate mutase	4	4	0.408602	1
IPR002469	Peptidase S9B, dipeptidylpeptidase IV N-terminal	2	2	0.407407	1
IPR003788	Protein of unknown function DUF185	1	1	0.407407	1
IPR013320	Concanavalin A-like lectin/glucanase, subgroup	4	4	0.406417	1
IPR000757	Glycoside hydrolase, family 16	2	2	0.40625	1
IPR007213	Leucine carboxyl methyltransferase	2	2	0.404255	1
IPR010996	DNA-directed DNA polymerase, family X, beta-like, N-terminal	1	1	0.403846	1
IPR008551	Protein of unknown function DUF833	1	1	0.403226	1
IPR013910	Transcription factor PAP1	2	2	0.403023	1
IPR015847	Exoribonuclease, phosphorolytic domain 2	3	3	0.4	1
IPR005062	SAC3/GANP/Nin1/mts3/eIF-3 p25	2	2	0.4	1
IPR013933	Chromatin remodelling complex, RSC SWI/SNF subunit Rsc7/Swp82	2	2	0.4	1
IPR006091	Acyl-CoA dehydrogenase/oxidase, central region	1	2	0.4	1
IPR003692	Hydantoinase B/oxoprolinase	1	1	0.4	1
IPR010280	(Uracil-5)-methyltransferase	1	1	0.4	1
IPR004130	Protein of unknown function, ATP binding	1	1	0.4	1
IPR001282	Glucose-6-phosphate dehydrogenase	1	2	0.4	1
IPR008828	Stress-activated map kinase interacting 1	1	1	0.4	1
IPR013123	RNA 2-O ribose methyltransferase, substrate binding	1	1	0.4	1
IPR007641	RNA polymerase Rpb2, domain 7	1	1	0.4	1
IPR005821	Ion transport	1	4	0.399061	1
IPR002642	Lysophospholipase, catalytic region	4	4	0.39881	1
IPR004813	Oligopeptide transporter OPT superfamily	3	3	0.397906	1
IPR002076	GNS1/SUR4 membrane protein	2	2	0.397059	1
IPR011682	Glycosyl hydrolases 38, C-terminal	1	1	0.396226	1
IPR004328	BRO1	1	1	0.394495	1
IPR010347	Tyrosyl-DNA phosphodiesterase	1	1	0.394444	1
IPR001936	Ras GTPase-activating protein	4	4	0.394231	1
IPR011057	Mss4-like	2	2	0.392857	1
IPR006145	Pseudouridine synthase	4	4	0.392857	1
IPR004022	DDT	2	2	0.392857	1
IPR005045	Protein of unknown function DUF284, transmembrane eukaryotic	2	2	0.391304	1
IPR013952	Protein of unknown function DUF1776, fungi	1	1	0.390625	1
IPR007292	Tht1-like nuclear fusion protein	1	1	0.38992	1
IPR003382	Flavoprotein	4	12	0.38914	1
IPR006164	DNA helicase, ATP-dependent, Ku type	2	2	0.388535	1
IPR002869	Pyruvate ferredoxin/flavodoxin oxidoreductase	1	1	0.388235	1
IPR011013	Glycoside hydrolase-type carbohydrate-binding	4	4	0.384956	1
IPR007309	B-block binding subunit of TFIIIC	1	1	0.384615	1
IPR002190	MAGE protein	1	1	0.384615	1
IPR001509	NAD-dependent epimerase/dehydratase	4	4	0.384615	1
IPR000782	Beta-Ig-H3/fasciclin	1	6	0.383562	1
IPR010473	Diaphanous GTPase-binding	2	2	0.382609	1
IPR007599	Der1-like	1	1	0.380952	1
IPR015222	Mitochondrial matrix Mmp37	1	1	0.380952	1
IPR013891	Protein of unknown function DUF1766	1	1	0.380952	1
IPR010283	Protein of unknown function DUF887, TLC-like	1	1	0.380952	1
IPR014718	Glycoside hydrolase-type carbohydrate-binding, subgroup	2	2	0.379747	1
IPR013120	Male sterility, NAD-binding	2	2	0.37931	1
IPR013176	Protein of unknown function DUF1712, fungi	1	1	0.378076	1
IPR014803	DNA repair protein Nse5	1	1	0.377907	1
IPR013943	Mitochondrial protein Pet127	1	1	0.377778	1
IPR008576	Protein of unknown function DUF858, methyltransferase-like	1	1	0.375	1
IPR015316	Sterile alpha motif, Ste50p	1	1	0.375	1
IPR001373	Cullin, N-terminal region	3	3	0.375	1
IPR000771	Ketose-bisphosphate aldolase, class-II	1	1	0.375	1
IPR001781	Zinc finger, LIM-type	3	10	0.372093	1
IPR005269	Conserved hypothetical protein CHP00730	1	1	0.368421	1
IPR002495	Glycosyl transferase, family 8	1	1	0.368421	1
IPR000550	7,8-Dihydro-6-hydroxymethylpterin-pyrophosphokinase, HPPK	1	3	0.368421	1
IPR005033	YEATS	2	2	0.368421	1
IPR016194	Spen Paralogue and Orthologue C-terminal-like	2	2	0.367521	1
IPR010684	RNA polymerase II transcription factor SIII, subunit A	1	1	0.365854	1
IPR001441	Di-trans-poly-cis-decaprenylcistransferase	3	6	0.364583	1
IPR007865	Peptidase M24B, X-Pro dipeptidase/aminopeptidase P N-terminal	1	1	0.363636	1
IPR000834	Peptidase M14, carboxypeptidase A	1	1	0.363636	1
IPR005522	Inositol polyphosphate kinase	1	1	0.360759	1
IPR013883	Protein of unknown function DUF1762	1	1	0.360656	1
IPR007567	Mid2 like cell wall stress sensor	1	1	0.359223	1
IPR008932	Ribosomal protein L7/L12, oligomerisation	1	1	0.358974	1
IPR000092	Polyprenyl synthetase	1	1	0.357143	1
IPR001433	Oxidoreductase FAD/NAD(P)-binding	2	2	0.357143	1
IPR006171	TOPRIM	1	1	0.357143	1
IPR006849	IKI3	1	1	0.357143	1
IPR006140	D-isomer specific 2-hydroxyacid dehydrogenase, NAD-binding	2	2	0.357143	1
IPR014908	Nup133, N-terminal	1	1	0.356322	1
IPR005160	Ku70/Ku80 C-terminal arm	2	2	0.354839	1
IPR007185	DNA polymerase alpha/epsilon, subunit B	3	3	0.354545	1
IPR013598	Exportin-1/Importin-beta-like	2	2	0.350877	1
IPR004582	Checkpoint protein Rad24	1	1	0.350806	1
IPR012993	UME	1	1	0.35	1
IPR008278	4&apos;-phosphopantetheinyl transferase	2	5	0.35	1
IPR016067	S-adenosylmethionine decarboxylase, core	1	1	0.347826	1
IPR015267	Protein phosphatase 4 core regulatory subunit R2	1	1	0.347222	1
IPR014801	Mediator complex, subunit Med5	1	1	0.345821	1
IPR002376	Formyl transferase, N-terminal	2	4	0.344828	1
IPR017849	Alkaline phosphatase-like, alpha/beta/alpha	4	4	0.344828	1
IPR009543	Vacuolar protein sorting-associated protein	1	1	0.342857	1
IPR007568	RTA1 like protein	3	3	0.341085	1
IPR000212	DNA helicase, UvrD/REP type	2	2	0.33871	1
IPR015374	Chs5p-Arf1p binding	4	4	0.338491	1
IPR009016	Iron hydrogenase	1	1	0.338346	1
IPR002889	Carbohydrate-binding WSC	3	3	0.336842	1
IPR007258	Vps52/Sac2	1	1	0.336032	1
IPR006075	GatB N-terminal region	1	1	0.333333	1
IPR001607	Zinc finger, UBP-type	2	2	0.333333	1
IPR000991	Glutamine amidotransferase class-I, C-terminal	2	2	0.333333	1
IPR016164	FAD-linked oxidase-like, C-terminal	3	3	0.333333	1
IPR006166	DNA repair nuclease, XPF-type/Helicase	2	4	0.333333	1
IPR007175	RNAse P, Rpr2/Rpp21 subunit	1	1	0.333333	1
IPR013929	RNA polymerase II-associated protein 1, C-terminal	1	1	0.333333	1
IPR006048	Alpha-amylase, C-terminal all beta	1	1	0.333333	1
IPR013780	Glycosyl hydrolase, family 13, all-beta	1	1	0.333333	1
IPR012908	PGAP1-like	2	2	0.333333	1
IPR009305	Protein of unknown function DUF962	1	1	0.333333	1
IPR009637	Transmembrane receptor, eukaryota	1	1	0.333333	1
IPR003719	Phenazine biosynthesis PhzC/PhzF protein	1	1	0.333333	1
IPR008183	Aldose 1-epimerase	2	2	0.333333	1
IPR013635	ICE2	1	1	0.333333	1
IPR000456	Ribosomal protein L17	1	3	0.333333	1
IPR008966	Adhesion, bacterial	1	1	0.333333	1
IPR013947	Mediator complex, subunit MED14	1	1	0.333333	1
IPR000489	Dihydropteroate synthase, DHPS	1	2	0.333333	1
IPR011005	Dihydropteroate synthase-like	1	1	0.333333	1
IPR007639	Glutaminyl-tRNA synthetase, class Ic, non-specific RNA-binding region part 1	1	1	0.333333	1
IPR015977	Nicotinate phosphoribosyltransferase-like	1	1	0.333333	1
IPR016156	FAD/NAD-linked reductase, dimerisation	1	1	0.333333	1
IPR001752	Kinesin, motor region	3	6	0.331565	1
IPR013904	RXT2-like, N-terminal	1	1	0.330435	1
IPR000938	Cytoskeleton-associated protein, CAP-Gly	4	4	0.330357	1
IPR001247	Exoribonuclease, phosphorolytic domain 1	3	3	0.32967	1
IPR012966	Protein of unknown function DUF1709, fungi	1	1	0.329032	1
IPR000086	NUDIX hydrolase, core	2	4	0.324324	1
IPR008812	GTP-binding nuclear protein Ran-related	1	1	0.324324	1
IPR013900	Ribonucleotide reductase inhibitor	1	1	0.32381	1
IPR002791	Protein of unknown function DUF89	1	2	0.323077	1
IPR000905	Peptidase M22, glycoprotease	2	2	0.321429	1
IPR003097	FAD-binding, type 1	3	4	0.320755	1
IPR000286	Histone deacetylase superfamily	3	6	0.319249	1
IPR007857	Skb1 methyltransferase	1	1	0.318841	1
IPR016123	Mog1/PsbP, alpha/beta/alpha sandwich	1	1	0.318841	1
IPR016124	Mog1/PsbP/DUF1795, alpha/beta/alpha sandwich	1	1	0.318841	1
IPR007681	Ran-interacting Mog1 protein	1	1	0.317073	1
IPR001580	Calreticulin/calnexin	1	1	0.314286	1
IPR012588	Exosome-associated factor Rrp6, N-terminal	1	1	0.314286	1
IPR012470	Protein of unknown function DUF1689	1	1	0.313433	1
IPR004108	Iron hydrogenase, large subunit, C-terminal	1	1	0.313253	1
IPR010492	GINS complex, Psf3 component	1	1	0.313253	1
IPR002737	Protein of unknown function DUF52	1	1	0.3125	1
IPR007396	Negative transcriptional regulator	1	1	0.3125	1
IPR001236	Lactate/malate dehydrogenase	2	4	0.3125	1
IPR012923	Replication fork protection component Swi3	1	1	0.3125	1
IPR013888	Ribonuclease P, Rpm2, mitochondrial	1	1	0.311189	1
IPR003653	Peptidase C48, SUMO/Sentrin/Ubl1	2	2	0.311111	1
IPR001986	3-phosphoshikimate 1-carboxyvinyltransferase, core	1	2	0.310345	1
IPR001604	DNA/RNA non-specific endonuclease	1	2	0.310345	1
IPR015174	MIF4G-like, type 2	1	1	0.31	1
IPR000595	Cyclic nucleotide-binding	3	9	0.30888	1
IPR001578	Peptidase C12, ubiquitin carboxyl-terminal hydrolase 1	1	2	0.308824	1
IPR008914	Phosphatidylethanolamine-binding protein PEBP	3	5	0.308725	1
IPR000048	IQ calmodulin-binding region	1	3	0.307692	1
IPR005517	Translation elongation factor EFG/EF2, domain IV	2	2	0.307692	1
IPR002843	ATPase, V0/A0 complex, subunit C/D	1	1	0.307692	1
IPR000999	Ribonuclease III	3	5	0.307317	1
IPR004856	ALG6, ALG8 glycosyltransferase	2	2	0.305556	1
IPR007306	Initiator tRNA phosphoribosyl transferase	1	1	0.305263	1
IPR003511	DNA-binding HORMA	2	4	0.304721	1
IPR009976	Exocyst complex component Sec10	1	1	0.303754	1
IPR004206	mRNA capping enzyme, beta chain	1	1	0.302905	1
IPR002123	Phospholipid/glycerol acyltransferase	4	4	0.302857	1
IPR001046	Natural resistance-associated macrophage protein	1	1	0.302326	1
IPR007991	RNA polymerase I specific transcription initiation factor RRN3	1	1	0.302083	1
IPR013822	Signal recognition particle, SRP54 subunit, helical bundle	2	3	0.301887	1
IPR009851	Modifier of rudimentary, Modr	1	1	0.301724	1
IPR006953	Uso1/p115 like vesicle tethering protein, head region	1	1	0.30102	1
IPR000348	emp24/gp25L/p24	1	1	0.3	1
IPR006153	Sodium/hydrogen exchanger	2	2	0.3	1
IPR011063	PP-loop	1	1	0.3	1
IPR001533	Transcriptional coactivator/pterin dehydratase	1	1	0.3	1
IPR007872	Zinc finger, DPH-type	1	1	0.3	1
IPR007243	Autophagy protein 6	1	1	0.299465	1
IPR000704	Casein kinase II, regulatory subunit	2	2	0.299065	1
IPR000577	Carbohydrate kinase, FGGY	3	7	0.298507	1
IPR001952	Alkaline phosphatase	1	1	0.296296	1
IPR007832	RNA polymerase Rpc34	1	1	0.295082	1
IPR013241	RNase P, subunit Pop3	1	1	0.291667	1
IPR006121	Heavy metal transport/detoxification protein	3	7	0.290698	1
IPR002125	CMP/dCMP deaminase, zinc-binding	2	2	0.290323	1
IPR003754	Tetrapyrrole biosynthesis, uroporphyrinogen III synthase	1	2	0.290323	1
IPR001180	Citron-like	3	3	0.290076	1
IPR013657	UAA transporter	2	2	0.289474	1
IPR011417	ANTH	2	2	0.288889	1
IPR013218	Mtw1 kinetochore complex, DSN1	1	1	0.288344	1
IPR000649	Initiation factor 2B related	2	2	0.287129	1
IPR002618	UTP--glucose-1-phosphate uridylyltransferase	2	2	0.287037	1
IPR007902	CHL4	1	1	0.287037	1
IPR000306	Zinc finger, FYVE-type	3	3	0.286885	1
IPR011042	Six-bladed beta-propeller, TolB-like	1	1	0.285714	1
IPR003349	Transcription factor jumonji, JmjN	3	3	0.285714	1
IPR001327	Pyridine nucleotide-disulphide oxidoreductase, NAD-binding region	2	2	0.285714	1
IPR002909	Cell surface receptor IPT/TIG	2	2	0.285714	1
IPR011050	Pectin lyase fold/virulence factor	1	1	0.285714	1
IPR003961	Fibronectin, type III	1	1	0.285714	1
IPR008957	Fibronectin, type III-like fold	1	1	0.285714	1
IPR001585	Transaldolase	1	1	0.285714	1
IPR006941	Ribonuclease CAF1	1	1	0.285714	1
IPR001098	DNA-directed DNA polymerase, family A	1	1	0.285714	1
IPR006565	Bromodomain transcription factor	1	1	0.285714	1
IPR006035	Ureohydrolase	1	2	0.285714	1
IPR005645	Protein of unknown function DUF341	2	2	0.283333	1
IPR002882	Protein of unknown function UPF0052 and CofD	1	1	0.283019	1
IPR000918	Isocitrate lyase and phosphorylmutase	1	1	0.282443	1
IPR009073	Heat shock cognate protein B, C-terminal oligomerisation	1	2	0.282051	1
IPR004888	Glycoside hydrolase, family 63	1	1	0.281768	1
IPR002466	Adenosine deaminase/editase	1	1	0.280576	1
IPR004240	Nonaspanin (TM9SF)	2	2	0.28	1
IPR016137	Regulator of G protein signalling superfamily	3	3	0.279597	1
IPR002587	Myo-inositol-1-phosphate synthase	1	1	0.277778	1
IPR001878	Zinc finger, CCHC-type	1	1	0.277778	1
IPR000313	PWWP	2	2	0.277778	1
IPR012486	N1221-like	1	1	0.277778	1
IPR014710	RmlC-like jelly roll fold	3	5	0.277457	1
IPR000120	Amidase signature enzyme	3	9	0.276923	1
IPR003618	Transcription elongation factor S-II, central region	2	4	0.275676	1
IPR004886	Glycolipid anchored surface protein GAS1	3	3	0.27551	1
IPR001012	UBX	3	3	0.275362	1
IPR013160	BIG1, ER integral membrane cell wall biogenesis	1	1	0.27439	1
IPR007472	Arginine-tRNA-protein transferase, C-terminal	1	1	0.272727	1
IPR004820	Cytidylyltransferase	3	3	0.272727	1
IPR001787	Ribosomal protein L21	1	1	0.272727	1
IPR013709	2-isopropylmalate synthase LeuA, allosteric (dimerisation) domain	2	3	0.272727	1
IPR002884	Proprotein convertase, P	1	1	0.272727	1
IPR015324	Ribosomal protein Rsm22, bacterial-type	1	1	0.271795	1
IPR006169	GTP1/OBG subdomain	1	1	0.271429	1
IPR007946	AAR2	1	1	0.271186	1
IPR008803	Root hair defective 3 GTP-binding	1	1	0.26936	1
IPR002778	Signal recognition particle, SRP19 subunit	1	1	0.269231	1
IPR011671	Protein of unknown function DUF1613	1	1	0.269231	1
IPR013684	Miro-like	2	3	0.266667	1
IPR013911	i-AAA protease complex subunit Mgr1	1	1	0.265734	1
IPR007695	DNA mismatch repair protein MutS-like, N-terminal	3	3	0.265625	1
IPR005378	Vacuolar protein sorting-associated protein 35	1	1	0.265625	1
IPR000542	Acyltransferase ChoActase/COT/CPT	2	2	0.26506	1
IPR002717	MOZ/SAS-like protein	2	2	0.262295	1
IPR003392	Patched	1	1	0.261905	1
IPR005200	Glycoside hydrolase, family 81	1	1	0.261364	1
IPR011120	Neutral trehalase Ca2+ binding	2	2	0.26087	1
IPR007174	Las1-like	1	1	0.25974	1
IPR013716	Adenylate cyclase G-alpha binding	1	1	0.259259	1
IPR015088	Zinc finger, DNA-directed DNA polymerase, family B, alpha	1	1	0.259259	1
IPR006845	Pex, N-terminal	2	2	0.259067	1
IPR013905	Lethal giant larvae (Lgl) like, C-terminal	2	2	0.258856	1
IPR005552	Scramblase	1	1	0.258065	1
IPR005554	Nrap protein	1	1	0.257937	1
IPR006745	Protein of unknown function DUF605	1	1	0.257778	1
IPR002490	ATPase, V0/A0 complex, 116-kDa subunit	1	1	0.257463	1
IPR005835	Nucleotidyl transferase	1	1	0.255814	1
IPR002755	DNA primase, small subunit	1	1	0.255319	1
IPR003114	PX-associated	1	1	0.255319	1
IPR001250	Mannose-6-phosphate isomerase, type I	1	1	0.254902	1
IPR009033	Calreticulin/calnexin, P	1	2	0.254237	1
IPR007205	Protein of unknown function DUF383	1	1	0.253968	1
IPR005314	Peptidase C50, separase	1	1	0.252632	1
IPR006896	Sec23/Sec24 trunk region	3	3	0.252381	1
IPR000407	Nucleoside phosphatase GDA1/CD39	1	1	0.251613	1
IPR011678	Protein of unknown function DUF1620	1	1	0.25	1
IPR013149	Alcohol dehydrogenase, zinc-binding	2	2	0.25	1
IPR014048	Methylated-DNA-[protein]-cysteine S-methyltransferase, DNA binding	1	1	0.25	1
IPR000866	Alkyl hydroperoxide reductase/ Thiol specific antioxidant/ Mal allergen	1	1	0.25	1
IPR003661	Signal transduction histidine kinase, subgroup 1, dimerisation and phosphoacceptor region	1	1	0.25	1
IPR001915	Peptidase M48, Ste24p	1	1	0.25	1
IPR004045	Glutathione S-transferase, N-terminal	1	1	0.25	1
IPR003737	N-acetylglucosaminyl phosphatidylinositol deacetylase	1	1	0.25	1
IPR004104	Oxidoreductase, C-terminal	1	1	0.25	1
IPR007861	DNA mismatch repair protein MutS, clamp	1	1	0.25	1
IPR009088	Transcription factor IIA, beta-barrel	1	1	0.25	1
IPR009012	GrpE nucleotide exchange factor, head	1	1	0.25	1
IPR000909	Phospholipase C, phosphatidylinositol-specific , X region	1	1	0.25	1
IPR002657	Bile acid:sodium symporter	1	1	0.25	1
IPR010490	Conserved oligomeric complex COG6	1	1	0.248908	1
IPR006751	TAFII55 protein conserved region	1	1	0.247619	1
IPR013813	Endoribonuclease L-PSP/chorismate mutase-like	3	5	0.246377	1
IPR010472	Diaphanous FH3	1	1	0.246377	1
IPR013697	Region of unknown function DUF1744	1	1	0.246154	1
IPR003151	PIK-related kinase, FAT	3	3	0.245223	1
IPR001765	Carbonic anhydrase	1	3	0.244898	1
IPR013220	MMS22	1	1	0.244709	1
IPR000651	Guanine nucleotide exchange factor for Ras-like GTPases, N-terminal	3	3	0.244444	1
IPR000804	Clathrin adaptor, sigma subunit/coatomer, zeta subunit	3	3	0.244444	1
IPR013022	Xylose isomerase-like, TIM barrel	1	1	0.241379	1
IPR010255	Haem peroxidase	1	1	0.241379	1
IPR015968	tRNA ligase, adenylyltransferase, fungi	1	1	0.24	1
IPR002075	Nuclear transport factor 2	1	1	0.24	1
IPR004364	Aminoacyl-tRNA synthetase, class II (D, K and N)	2	2	0.238095	1
IPR008401	Apc13p	1	1	0.238095	1
IPR007216	Cell differentiation proteins, Rcd1-like	1	1	0.238095	1
IPR013525	ABC-2 type transporter	2	4	0.238095	1
IPR008949	Terpenoid synthase	3	5	0.237288	1
IPR004129	Glycerophosphoryl diester phosphodiesterase	1	1	0.237288	1
IPR006151	Quinate/shikimate 5-dehydrogenase/glutamyl-tRNA reductase	1	1	0.235294	1
IPR013272	YL1 nuclear, C-terminal	1	1	0.235294	1
IPR013150	Transcription factor TFIIB, cyclin-related	2	4	0.235294	1
IPR007148	Small-subunit processome, Utp12	1	1	0.235294	1
IPR006689	ARF/SAR superfamily	1	1	0.235294	1
IPR011021	Arrestin-like, N-terminal	3	3	0.234848	1
IPR012965	Protein of unknown function DUF1708	1	1	0.234818	1
IPR009028	Clathrin/coatomer adaptor, adaptin-like, appendage, C-terminal subdomain	2	2	0.234043	1
IPR010326	Exocyst complex component Sec6	1	1	0.233645	1
IPR012936	Protein of unknown function DUF1692	2	2	0.233577	1
IPR012472	Protein of unknown function DUF1691	1	2	0.233333	1
IPR011051	Cupin, RmlC-type	3	3	0.232877	1
IPR007846	MPPN	2	2	0.232558	1
IPR007252	Nuclear pore protein 84/107	1	1	0.232456	1
IPR007587	SIT4 phosphatase-associated protein	3	3	0.230986	1
IPR013761	Sterile alpha motif-type	1	1	0.230769	1
IPR006692	Coatomer, WD associated region	2	2	0.230769	1
IPR005806	Rieske [2Fe-2S] region	1	3	0.230769	1
IPR002028	Tryptophan synthase, alpha chain	1	1	0.230769	1
IPR002474	Carbamoyl phosphate synthase, small subunit, N-terminal	2	4	0.230769	1
IPR000192	Aminotransferase, class V/Cysteine desulphurase	1	1	0.230769	1
IPR014044	SCP-like extracellular	3	6	0.229508	1
IPR007717	NPL4	1	1	0.229167	1
IPR013868	Nuclear envelope, Cut8	1	1	0.227848	1
